# Supplementary material for: Glucose-6-phosphate dehydrogenase polymorphisms and susceptibility to mild malaria in Dogon and Fulani, Mali
Source: Malar J. 2014 Jul 11;13:270. doi: 10.1186/1475-2875-13-270 (PMC4110528; doi:10.1186/1475-2875-13-270)
Supplement: Additional file 1 — All haplotype-based association analyses for the clinical and immunological outcomes, as well as odds ratios for the clinical outcomes. [file 1475-2875-13-270-S1.xlsx]

## Sheet: Haplotype association P-values 
Additional file 1: Haplotype association analysis P-values
Phenotype	Group	Block 1 Dogon	Block 1 Fulani	Block 2 Dogon	Block 2 Fulani	Block 3 Dogon	Block 3 Fulani
Any malaria	All	0.2755	0.1153	0.0079	0.0605	0.3523	0.4399
Any malaria	Female	0.0027	0.1643	0.0145	0.3705	0.0547	0.444
Any malaria	Male	0.6883	0.3266	0.2413	0.0904	0.7783	0.2603
Clinical	All	0.8236	0.5887	0.2371	0.0028	0.4413	0.8256
Clinical	Female	0.0839	0.3808	0.4489	0.007	0.0102	0.9675
Clinical	Male	0.5999	0.682	0.7169	0.0475	0.9161	0.7298
Asympto	All	0.0467	0.0161	0.0043	0.3022	0.8269	0.5315
Asympto	Female	0.0038	0.0373	0.0179	0.8742	0.2511	0.4216
Asympto	Male	0.8181	0.1937	0.1349	0.2017	0.8923	0.3162
Pf +ve	All	0.519	0.5639	0.1338	0.0194	0.3598	0.295
Pf +ve	Female	0.0119	0.4041	0.0285	0.11	0.2142	0.6925
Pf +ve	Male	0.786	0.6471	0.8524	0.1204	0.78	0.2153
CSP	All	0.37	0.0014	0.809	0.845	0.5125	0.8791
CSP	Female	0.4071	0.811	0.7883	0.5127	0.1338	0.518
CSP	Male	0.6593	0.0206	0.3653	0.4941	0.9978	0.8642
AMA1	All	0.0365	0.3244	0.6214	0.1942	0.1144	0.6316
AMA1	Female	0.3344	0.8894	0.5541	0.6733	0.9786	0.9987
AMA1	Male	0.0337	0.3248	0.6266	0.3906	0.0526	0.3619
MSP1	All	0.0374	0.0795	0.8696	0.1363	0.2142	0.0515
MSP1	Female	0.8407	0.2946	0.9082	0.4195	0.086	0.168
MSP1	Male	0.0559	0.2323	0.8978	0.2278	0.7273	0.2624
MSP2	All	0.0506	0.329	0.0984	0.3648	0.1552	0.9039
MSP2	Female	0.3289	0.5249	0.3964	0.5642	0.1219	0.9429
MSP2	Male	0.1943	0.4945	0.3292	0.5995	0.2982	0.5446
IgE	All	0.6812	0.0401	0.1904	0.6247	0.4324	0.0417
IgE	Female	0.7599	0.1571	0.1814	0.4416	0.4023	0.3067
IgE	Male	0.6332	0.0164	0.6925	0.999	0.2874	0.1515

## Sheet: Haplotype Odds ratios
Additional file 1: Haplotype association odds ratios for clinical outcomes*
Comparison	Bl	Haplotype	Dogon OR (95% CI)	P-value	Fulani OR (95% CI)	P-value
Malaria - Fem	1	AGA	1.341 (0.773,2.326)	0.298	1
		AGG	3.751 (1.714,8.210)	0.001	>10 (ND)	<0.001
		CAG	<0.100 (ND)	<0.001	0.580 (0.169,1.986)	0.387
		CGA	4.055 (1.468,11.199)	0.008	1.375 (0.544,3.474)	0.502
		CGG	1.390 (0.294,6.574)	0.678	-	-
		CAA	1		0.835 (0.397,1.757)	0.635
Malaria - All	2	AGTTAGGAGCAC	1.039(0.709,1.523)	0.845	1.902(1.100,3.288)	0.022
		GACCGGGGGCAC	-	-	0.902(0.514,1.584)	0.721
		GACTGGGGGCAC	1.133(0.705,1.822)	0.605	0.851(0.556,1.302)	0.457
		GGCTGAGGGTAC	-	-	0.585(0.225,1.522)	0.272
		GGCTGAGGATAC	5.489(1.522,19.799)	0.01	-
		GGCTGGAAGCAA	-	-	0.616(0.190,1.995)	0.42
		GGCTGGGGGCAC	1.221(0.830,1.794)	0.311	0.545(0.202,1.472)	0.232
		GGCTGGGGGTAC	0.220(0.031,1.544)	0.129	0.982(0.561,1.722)	0.951
		GGCTGGGGATAC	1.673(0.886,3.157)	0.113	-
		GGCTGGGAGCAC	1		1
Clinical - All	2	AGTTAGGAGCAC	0.822(0.481,1.405)	0.473	2.430(1.112,5.312)	0.027
		GACCGGGGGCAC	-	-	0.673(0.205,2.207)	0.514
		GACTGGGGGCAC	1.015(0.550,1.872)	0.963	1.025(0.531,1.981)	0.941
		GGCTGAGGGTAC	-	-	1.042(0.305,3.563)	0.948
		GGCTGAGGATAC	3.187(0.639,15.886)	0.158	-	-
		GGCTGGAAGCAA	-	-	0.756(0.123,4.648)	0.763
		GGCTGGGGGCAC	1.514(0.927,2.472)	0.099	0.535(0.102,2.797)	0.459
		GGCTGGGGGTAC	>10 (ND)	<0.001	0.631(0.186,2.136)	0.46
		GGCTGGGGATAC	1.913(0.813,4.501)	0.138	-	-
		GGCTGGGAGCAC	1		1
Asympto - Fem	1	AGA	1.232 (0.652,2.327)	0.522	1
		AGG	4.716 (1.953,11.386)	0.001	>10(ND)	0.001
		CAG	0.086 (0.085,0.088)	<0.001	0.166 (0.004,6.509)	0.339
		CGA	4.179 (1.351,12.922)	0.014	0.982(0.308,3.130)	0.976
		CGG	1.441 (0.270,7.689)	0.669	-	-
		CAA	1		0.752 (0.314,1.805)	0.525
Asympto - All	2	AGTTAGGAGCAC	1.245(0.779,1.990)	0.36	1.763(0.957,3.249)	0.07
		GACCGGGGGCAC	-	-	0.958(0.527,1.742)	0.888
		GACTGGGGGCAC	1.102(0.581,2.088)	0.766	0.755(0.453,1.259)	0.283
		GGCTGAGGGTAC	-	-	0.550(0.184,1.646)	0.286
		GGCTGAGGATAC	7.189(1.869,27.653)	0.004	-	-
		GGCTGGAAGCAA	-	-	0.567(0.142,2.262)	0.422
		GGCTGGGGGCAC	1.030(0.602,1.762)	0.915	0.532(0.167,1.696)	0.287
		GGCTGGGGGTAC	0.346(0.050,2.405)	0.284	1.005(0.548,1.844)	0.986
		GGCTGGGGATAC	1.582(0.736,3.401)	0.241	-	-
		GGCTGGGAGCAC	1		1
Fem = female, Asympto = asymptomatic malaria, clinical = clinical malaria, Malaria = any malaria, ND = not determined because of low sample size, * adjusted for age and season, Bl = Block, Block 1: rs915941 rs915942 rs762513; Block 2: rs61042368 rs12389569 rs2230036 hG6PD_968 rs73573478 rs2515905 rs5986875 rs1050829 rs1050828 rs762516 b36_153426720 rs5986992; Block 3: rs4898389 rs5986877 rs787904…
