# Supplementary material for: Glucose-6-phosphate dehydrogenase polymorphisms and susceptibility to mild malaria in Dogon and Fulani, Mali
Source: Malar J. 2014 Jul 11;13:270. doi: 10.1186/1475-2875-13-270 (PMC4110528; doi:10.1186/1475-2875-13-270)
Supplement: Additional file 2 — All SNP-based association analyses for the clinical and immunological outcomes. [file 1475-2875-13-270-S2.xlsx]

## Sheet: clinical
Malaria	Ethnic	SNP	Female	Female	Female	Female	Female	Female	Female	Female	Female	Female	Female	Female	Female	Female	Female	Female	Female	Female	Female	Female	Female	Female	Male	Male	Male	Male	Male	Male	Male	Male	Male
Phenotype	Group	ID	Major allele	Minor Allele	Minor AF	Control AF	Case AF	Additive_P	Additive_OR	Additive_LCL	Additive_UCL	Dominance_p	Dominance_OR	Dominance_LCL	Dominance_UCL	Recessive_P	Recessive_OR	Recessive_LCL	Recessive_UCL	Hetero_P	Hetero_OR	Hetero_LCL	Hetero_UCL	Min_P-value	Major Allele	Minor Allele	Minor AF	Control MAF	Case MAF	OR	LCL	UCL	P-value
Any	Dogon	rs766420	G	C	0.27174	0.27027	0.27397	0.97824	1.0067	0.62224	1.6288	0.9559	1.0193	0.51839	2.0041	0.97911	0.98616	0.34733	2.7999	0.93808	1.0292	0.4977	2.1284	0.93808	G	C	0.11258	0.12	0.098039	0.38156	0.11198	1.3001	0.11104
Any	Dogon	rs915941	C	A	0.44924	0.40909	0.51316	0.019582	1.745	1.0849	2.8066	0.23584	1.5357	0.7521	3.1358	0.005989	3.1925	1.3647	7.4682	0.26898	0.68948	0.35535	1.3378	0.005989	C	A	0.46821	0.46903	0.46667	1.5196	0.7018	3.2902	0.28469
Any	Dogon	rs915942	G	A	0.45477	0.5122	0.36184	0.00037178	0.40645	0.24171	0.68347	0.00023232	0.24912	0.1156	0.53686	0.054663	0.43866	0.18457	1.0426	0.077031	0.55706	0.2899	1.0704	0.00023232	G	A	0.41279	0.38938	0.45763	0.96383	0.45015	2.0637	0.92441
Any	Dogon	rs762513	A	G	0.18072	0.15138	0.23684	0.020821	2.3458	1.1227	4.9014	0.038501	2.2454	1.0367	4.8632	0.072231	>10	0	Inf	0.09107	1.9457	0.89574	4.2265	0.020821	A	G	0.21528	0.21212	0.22222	1.4175	0.49975	4.0209	0.51196
Any	Dogon	rs28470352	T	A	0.25654	0.22222	0.31081	0.024697	1.7449	1.0656	2.8572	0.28917	1.4301	0.73717	2.7744	0.00086077	7.114	1.9799	25.561	0.30117	0.68555	0.33362	1.4087	0.00086077	T	A	0.095238	0.054945	0.16071	3.1313	0.84404	11.617	0.076123
Any	Dogon	rs61042368	G	A	0.14677	0.14516	0.14935	0.74386	1.1086	0.59838	2.0537	0.53938	1.2545	0.60846	2.5865	0.52273	0.50319	0.053933	4.6947	0.37912	1.4021	0.66052	2.9761	0.37912	G	A	0.15607	0.15929	0.15	0.74382	0.25622	2.1594	0.58432
Any	Dogon	rs12389569	G	A	0.10256	0.097561	0.11111	0.10004	1.9786	0.87855	4.4562	0.10004	1.9786	0.87855	4.4562	NA	NA	NA	NA	0.10004	1.9786	0.87855	4.4562	0.10004	G	A	0.088757	0.091743	0.083333	1.2273	0.30015	5.0184	0.77593
Any	Dogon	rs2071429	G	A	0.015075	0.020492	0.0064935	0.10091	0.17392	0.016972	1.7823	0.10091	0.17392	0.016972	1.7823	NA	NA	NA	NA	0.10091	0.17392	0.016972	1.7823	0.10091	G	A	0	0	0	NA	NA	NA	NA
Any	Dogon	rs2230037	G	A	0.29319	0.31092	0.26389	0.39861	0.80607	0.48759	1.3326	0.43448	0.76999	0.39939	1.4845	0.57198	0.71956	0.22773	2.2736	0.63945	0.85109	0.43322	1.672	0.39861	G	A	0.19149	0.16667	0.23529	0.70946	0.26808	1.8775	0.48751
Any	Dogon	rs2230036	C	T	0.145	0.14516	0.14474	0.82546	1.0726	0.57586	1.998	0.62269	1.2013	0.57891	2.493	0.52277	0.50322	0.053937	4.695	0.4499	1.3406	0.62723	2.8652	0.4499	C	T	0.1462	0.15179	0.13559	0.70121	0.22504	2.1849	0.53764
Any	Dogon	G6PD_968	T	NA	0	0	0	NA	NA	NA	NA	NA	NA	NA	NA	NA	NA	NA	NA	NA	NA	NA	NA	NA	T	NA	0	0	0	NA	NA	NA	NA
Any	Dogon	rs73573478	G	A	0.14721	0.14634	0.14865	0.7096	1.1259	0.60441	2.0972	0.49343	1.2937	0.61964	2.7009	0.50742	0.49175	0.052844	4.5762	0.33121	1.464	0.67902	3.1566	0.33121	G	A	0.15337	0.15741	0.14545	0.69202	0.21444	2.2332	0.53466
Any	Dogon	rs5986990	G	A	0.25926	0.23077	0.30556	0.023695	1.8145	1.0735	3.067	0.44546	1.2978	0.66371	2.5376	5.7328e-05	17.715	3.0223	103.84	0.13319	0.58183	0.28504	1.1877	5.7328e-05	G	A	0.066176	0.035294	0.11765	2.291	0.50523	10.389	0.27076
Any	Dogon	rs2515905	G	A	0.025126	0.0080645	0.053333	0.0052002	9.1359	1.2615	66.163	0.0064274	10.559	1.411	79.023	0.13205	>10	0	Inf	0.019361	8.3652	1.0689	65.468	0.0052002	G	A	0.0058824	0	0.016949	>10	0	Inf	0.11159
Any	Dogon	rs5986875	G	A	0.0075758	0.004065	0.013333	0.43729	2.701	0.20805	35.065	0.43729	2.701	0.20805	35.065	NA	NA	NA	NA	0.43729	2.701	0.20805	35.065	0.43729	G	A	0.011696	0.0089286	0.016949	0.4978	0.028078	8.8255	0.63707
Any	Dogon	rs2515904	G	C	0.087179	0.058824	0.13158	0.0066097	3.1444	1.3169	7.508	0.01071	3.1634	1.2745	7.8515	0.093573	>10	0	Inf	0.027664	2.7644	1.0985	6.9563	0.0066097	G	C	0.030864	0.028571	0.035088	0.93353	0.12743	6.8388	0.94592
Any	Dogon	rs1050829	T	C	0.36364	0.34553	0.39333	0.2828	1.2825	0.81368	2.0214	0.72284	1.1266	0.58267	2.1784	0.10604	2.0718	0.85304	5.0317	0.39335	0.74914	0.38511	1.4573	0.10604	T	C	0.33735	0.3211	0.36842	2.049	0.88033	4.7691	0.09105
Any	Dogon	rs1050828	C	T	0.082915	0.052419	0.13333	0.0077369	3.1076	1.2946	7.4597	0.012878	3.1187	1.2441	7.8175	0.085808	>10	0	Inf	0.033807	2.7029	1.0618	6.8808	0.0077369	C	T	0.065868	0.054545	0.087719	1.5707	0.38694	6.376	0.52852
Any	Dogon	rs762515	T	C	0.40306	0.38333	0.43421	0.14926	1.3983	0.88373	2.2125	0.40287	1.339	0.6736	2.6615	0.10418	1.9944	0.86397	4.6038	0.63388	0.85223	0.44108	1.6466	0.10418	T	C	0.26	0.27835	0.22642	0.8679	0.34825	2.163	0.76081
Any	Dogon	rs762516	C	T	0.10606	0.084677	0.14189	0.049248	2.1045	0.99055	4.4712	0.081331	2.025	0.91284	4.4922	0.088852	>10	0	Inf	0.16303	1.78	0.79126	4.0042	0.049248	C	T	0.095808	0.098214	0.090909	1.3266	0.34693	5.0728	0.68088
Any	Fulani	rs766420	G	C	0.40789	0.40094	0.42391	0.91181	1.0283	0.62736	1.6855	0.88403	0.94423	0.43686	2.0409	0.70898	1.1871	0.48338	2.9155	0.64396	0.83423	0.38626	1.8018	0.64396	G	C	0.16807	0.1375	0.23077	0.87474	0.27439	2.7886	0.82069
Any	Fulani	.rs915941	A	C	0.32571	0.3374	0.29808	0.27846	0.73414	0.41806	1.2892	0.28983	0.68217	0.33587	1.3855	0.5669	0.68964	0.18939	2.5113	0.46425	0.76819	0.37876	1.558	0.27846	A	C	0.38125	0.41284	0.31373	0.55256	0.23809	1.2824	0.16195
Any	Fulani	rs915942	G	A	0.25568	0.27419	0.21154	0.23141	0.69006	0.37411	1.2728	0.47263	0.77109	0.3788	1.5697	0.076343	0.16294	0.01655	1.6042	0.97236	0.98722	0.47689	2.0437	0.076343	G	A	0.3	0.3211	0.2549	0.7898	0.32432	1.9234	0.60202
Any	Fulani	rs762513	A	G	0.092308	0.086957	0.10526	0.36067	1.6118	0.5821	4.4629	0.56798	1.3828	0.45646	4.189	0.091418	>10	0	Inf	0.87595	1.0951	0.35096	3.4168	0.091418	A	G	0.08209	0.10638	0.025	0.24784	0.020491	2.9976	0.22448
Any	Fulani	rs28470352	T	A	0.20552	0.2193	0.17347	0.24879	0.70259	0.3819	1.2926	0.62538	0.82776	0.38676	1.7716	0.04174	0.15427	0.017647	1.3486	0.59862	1.2388	0.55904	2.7452	0.04174	T	A	0.16788	0.17021	0.16279	0.39818	0.12663	1.252	0.10526
Any	Fulani	rs61042368	G	A	0.062147	0.06	0.067308	0.71904	1.2199	0.4147	3.5886	0.71904	1.2199	0.4147	3.5886	NA	NA	NA	NA	0.71904	1.2199	0.4147	3.5886	0.71904	G	A	0.075949	0.027778	0.18	8.8446	1.4741	53.069	0.006533
Any	Fulani	rs12389569	G	A	0.19828	0.22177	0.14	0.12963	0.59304	0.29602	1.1881	0.13174	0.55418	0.2541	1.2087	0.52815	0.50078	0.051775	4.8436	0.19008	0.58986	0.26453	1.3153	0.12963	G	A	0.22152	0.22222	0.22	0.87646	0.33652	2.2827	0.78674
Any	Fulani	rs2071429	G	A	0.2	0.18018	0.2449	0.32673	1.355	0.73913	2.4842	0.51117	1.2855	0.60829	2.7165	0.24625	2.5317	0.52127	12.296	0.91182	1.045	0.47982	2.2758	0.24625	G	A	0.064748	0.061856	0.071429	1.4143	0.23647	8.4584	0.7045
Any	Fulani	rs2230037	G	A	0.16954	0.15854	0.19608	0.1857	1.5514	0.81102	2.9677	0.16038	1.7391	0.80371	3.7632	0.68542	1.4808	0.22689	9.6646	0.1986	1.689	0.76124	3.7475	0.16038	G	A	0.074074	0.098901	0.022727	0.17119	0.018208	1.6095	0.071086
Any	Fulani	rs2230036	C	T	0.062147	0.06	0.067308	0.71904	1.2199	0.4147	3.5886	0.71904	1.2199	0.4147	3.5886	NA	NA	NA	NA	0.71904	1.2199	0.4147	3.5886	0.71904	C	T	0.075	0.027523	0.17647	8.8189	1.4687	52.954	0.0066005
Any	Fulani	G6PD_968	T	C	0.048023	0.052	0.038462	0.83108	0.8803	0.27053	2.8645	0.9977	1.0019	0.27152	3.6972	0.3346	1.4051e-08	0	Inf	0.79948	1.1906	0.31196	4.5437	0.3346	T	C	0.075	0.073394	0.078431	0.73591	0.16692	3.2445	0.68415
Any	Fulani	rs73573478	G	A	0.065341	0.064516	0.067308	0.73795	1.203	0.40893	3.539	0.73795	1.203	0.40893	3.539	NA	NA	NA	NA	0.73795	1.203	0.40893	3.539	0.73795	G	A	0.077419	0.028846	0.17647	8.4879	1.4131	50.984	0.007669
Any	Fulani	rs5986990	G	A	0.21779	0.23504	0.17391	0.18478	0.65873	0.351	1.2362	0.45065	0.7421	0.34063	1.6167	0.053368	0.1647	0.018591	1.4591	0.85131	1.0807	0.48052	2.4304	0.053368	G	A	0.10687	0.11364	0.093023	0.22391	0.050501	0.99281	0.038466
Any	Fulani	rs2515905	G	A	0.039773	0.044	0.029412	0.24307	0.49443	0.14129	1.7302	0.33375	0.52018	0.13108	2.0644	0.20423	6.6514e-09	0	Inf	0.52451	0.64265	0.15914	2.5952	0.20423	G	A	0.025974	0.028571	0.020408	0.33341	0.023189	4.7936	0.39756
Any	Fulani	rs5986875	G	A	0.03125	0.032258	0.028846	0.66456	0.73416	0.17756	3.0355	0.66456	0.73416	0.17756	3.0355	NA	NA	NA	NA	0.66456	0.73416	0.17756	3.0355	0.66456	G	A	0.012658	0.018519	0	7.4994e-08	0	Inf	0.035198
Any	Fulani	rs2515904	G	C	0.084302	0.077869	0.1	0.67453	1.1981	0.51642	2.7798	0.66078	1.2404	0.47594	3.2326	0.90316	1.1958	0.067226	21.271	0.67799	1.2368	0.45567	3.357	0.66078	G	C	0.066225	0.068627	0.061224	0.54741	0.11193	2.6771	0.44746
Any	Fulani	rs1050829	T	C	0.32759	0.34553	0.28431	0.29964	0.75608	0.44389	1.2878	0.48604	0.778	0.38393	1.5765	0.25646	0.50374	0.14716	1.7243	0.99771	1.0011	0.48793	2.0538	0.25646	T	C	0.39241	0.42056	0.33333	0.61144	0.26838	1.393	0.23775
Any	Fulani	rs1050828	C	T	0.0056497	0	0.019231	0.06914	>10	0	Inf	0.06914	>10	0	Inf	NA	NA	NA	NA	0.06914	>10	0	Inf	0.06914	C	T	0.0063291	0	0.019608	>10	0	Inf	0.45495
Any	Fulani	rs762515	T	C	0.31609	0.32787	0.28846	0.47354	0.82239	0.48066	1.4071	0.68603	0.86485	0.42779	1.7484	0.35791	0.56393	0.16059	1.9804	0.88777	1.0529	0.51455	2.1545	0.35791	T	C	0.29412	0.30435	0.27273	0.5941	0.23584	1.4966	0.26424
Any	Fulani	rs762516	C	T	0.099432	0.092	0.11765	0.63083	1.2012	0.57011	2.5311	0.68447	1.2087	0.48622	3.0047	0.67164	1.5881	0.18795	13.419	0.80888	1.1289	0.42389	3.0065	0.63083	C	T	0.12658	0.13761	0.10204	0.96796	0.26358	3.5546	0.96083
Clinical	Dogon	rs766420	G	C	0.25379	0.27027	0.16667	0.087298	0.49031	0.20573	1.1686	0.1689	0.45074	0.14042	1.4469	0.096812	0.19384	0.020713	1.8139	0.73579	0.80844	0.23295	2.8056	0.087298	G	C	0.10448	0.12	0.058824	0.19122	0.035741	1.023	0.03049
Clinical	Dogon	rs915941	C	A	0.42254	0.40909	0.5	0.17238	1.7729	0.77152	4.0741	0.93606	1.0492	0.32435	3.3938	0.020859	5.2809	1.2746	21.879	0.090916	0.37961	0.12009	1.2	0.020859	C	A	0.47059	0.46903	0.475	1.5046	0.63322	3.5749	0.3522
Clinical	Dogon	rs915942	G	A	0.48958	0.5122	0.35714	0.011652	0.3294	0.13145	0.82542	0.0030023	0.15141	0.041386	0.55391	0.37524	0.54007	0.13136	2.2205	0.069674	0.36962	0.12355	1.1058	0.0030023	G	A	0.41176	0.38938	0.475	1.0713	0.45719	2.5103	0.87411
Clinical	Dogon	rs762513	A	G	0.15504	0.15138	0.175	0.21174	2.1514	0.65442	7.0727	0.47795	1.5889	0.44509	5.6719	0.021742	>10	0	Inf	0.9157	1.073	0.29178	3.9458	0.021742	A	G	0.20896	0.21212	0.2	1.2787	0.39779	4.1105	0.68063
Clinical	Dogon	rs28470352	T	A	0.24632	0.22222	0.39474	0.028169	2.4392	1.0924	5.446	0.27286	1.8245	0.62199	5.3516	0.0026634	13.455	2.3561	76.841	0.41739	0.61293	0.18313	2.0515	0.0026634	T	A	0.078125	0.054945	0.13514	2.2549	0.52157	9.7483	0.27421
Clinical	Dogon	.rs61042368	G	A	0.14483	0.14516	0.14286	0.7779	1.1661	0.40538	3.3544	0.62486	1.348	0.41102	4.4208	0.43783	3.9444e-08	0	Inf	0.49753	1.5258	0.45625	5.1023	0.43783	G	A	0.14379	0.15929	0.1	0.46498	0.12242	1.7661	0.24512
Clinical	Dogon	rs12389569	G	A	0.092199	0.097561	0.055556	0.84034	0.84219	0.15525	4.5687	0.84034	0.84219	0.15525	4.5687	NA	NA	NA	NA	0.84034	0.84219	0.15525	4.5687	0.84034	G	A	0.094595	0.091743	0.10256	1.4735	0.31919	6.8023	0.6217
Clinical	Dogon	rs2071429	G	A	0.017483	0.020492	0	0.13115	1.4019e-08	0	Inf	0.13115	1.4019e-08	0	Inf	NA	NA	NA	NA	0.13115	1.4019e-08	0	Inf	0.13115	G	A	0	0	0	NA	NA	NA	NA
Clinical	Dogon	rs2230037	G	A	0.29197	0.31092	0.16667	0.11311	0.47525	0.17845	1.2657	0.083442	0.36389	0.11085	1.1946	0.59587	0.56307	0.060005	5.2838	0.13059	0.39108	0.10905	1.4026	0.083442	G	A	0.18699	0.16667	0.24242	0.73675	0.24688	2.1987	0.58154
Clinical	Dogon	rs2230036	C	T	0.14483	0.14516	0.14286	0.7779	1.1661	0.40538	3.3544	0.62486	1.348	0.41102	4.4208	0.43783	3.9444e-08	0	Inf	0.49753	1.5258	0.45625	5.1023	0.43783	C	T	0.13816	0.15179	0.1	0.55175	0.14153	2.151	0.38049
Clinical	Dogon	G6PD_968	T	NA	0	0	0	NA	NA	NA	NA	NA	NA	NA	NA	NA	NA	NA	NA	NA	NA	NA	NA	Inf	T	NA	0	0	0	NA	NA	NA	NA
Clinical	Dogon	rs73573478	G	A	0.14583	0.14634	0.14286	0.75706	1.1834	0.41233	3.3964	0.60029	1.3786	0.41896	4.5364	0.43435	5.4894e-08	0	Inf	0.47226	1.5683	0.4664	5.2734	0.43435	G	A	0.14483	0.15741	0.10811	0.54197	0.13444	2.1848	0.37752
Clinical	Dogon	rs5986990	G	A	0.25182	0.23077	0.375	0.039837	2.3941	1.0267	5.5826	0.44723	1.513	0.51953	4.4065	0.00068447	32.913	3.0488	355.32	0.23303	0.49305	0.14897	1.6319	0.00068447	G	A	0.05042	0.035294	0.088235	1.4661	0.2567	8.3734	0.6676
Clinical	Dogon	rs2515905	G	A	0.013793	0.0080645	0.047619	0.09704	5.1046	0.76445	34.087	0.32906	5.0809	0.20784	124.21	0.018939	>10	0	Inf	0.32941	1.6553e-08	0	Inf	0.018939	G	A	0	0	0	NA	NA	NA	NA
Clinical	Dogon	rs5986875	G	A	0.0034722	0.004065	0	0.7013	4.1353e-08	0	Inf	0.7013	4.1353e-08	0	Inf	NA	NA	NA	NA	0.7013	4.1353e-08	0	Inf	0.7013	G	A	0.013245	0.0089286	0.025641	0.7158	0.041262	12.418	0.81869
Clinical	Dogon	rs2515904	G	C	0.068345	0.058824	0.125	0.033845	4.2673	1.1633	15.654	0.10373	3.6295	0.80162	16.433	0.020248	>10	0	Inf	0.36807	2.124	0.43175	10.449	0.020248	G	C	0.027778	0.028571	0.025641	0.51011	0.042679	6.0969	0.58111
Clinical	Dogon	rs1050829	T	C	0.36458	0.34553	0.47619	0.15195	1.7119	0.81619	3.5905	0.52331	1.4216	0.47852	4.223	0.065191	3.4686	0.94278	12.761	0.42247	0.64697	0.22091	1.8948	0.065191	T	C	0.33333	0.3211	0.36842	1.9217	0.7451	4.9561	0.17327
Clinical	Dogon	rs1050828	C	T	0.065517	0.052419	0.14286	0.016809	4.8053	1.3531	17.065	0.052739	4.2688	1.004	18.149	0.018939	>10	0	Inf	0.20887	2.652	0.59994	11.723	0.016809	C	T	0.060811	0.054545	0.078947	1.1106	0.21693	5.6861	0.90006
Clinical	Dogon	rs762515	T	C	0.40426	0.38333	0.52381	0.064079	2.0691	0.94051	4.5519	0.15529	2.3704	0.68677	8.1814	0.10787	2.9137	0.80442	10.554	0.97502	1.0171	0.35127	2.9452	0.064079	T	C	0.25758	0.27835	0.2	0.70131	0.24124	2.0388	0.51077
Clinical	Dogon	rs762516	C	T	0.09375	0.084677	0.15	0.060174	3.2574	0.98457	10.777	0.17155	2.578	0.68065	9.7643	0.018939	>10	0	Inf	0.46905	1.6808	0.42284	6.6815	0.018939	C	T	0.09396	0.098214	0.081081	0.97635	0.19965	4.7747	0.9764
Clinical	Fulani	rs766420	G	C	0.37712	0.40094	0.16667	0.033856	0.34	0.11197	1.0325	0.093212	0.33518	0.090297	1.2442	0.030014	9.8947e-09	0	Inf	0.66378	0.74929	0.20142	2.7874	0.030014	G	C	0.13542	0.1375	0.125	0.45518	0.071423	2.9009	0.38406
Clinical	Fulani	.rs915941	A	C	0.35036	0.3374	0.46429	0.3031	1.6059	0.64899	3.9738	0.21888	2.2649	0.57451	8.9288	0.77543	1.2927	0.22832	7.3186	0.33294	1.7981	0.5373	6.0178	0.21888	A	C	0.424	0.41284	0.5	1.0072	0.30207	3.3585	0.99064
Clinical	Fulani	rs915942	G	A	0.27899	0.27419	0.32143	0.78102	1.1392	0.45539	2.8498	0.27232	1.9424	0.58169	6.4861	0.073827	1.4186e-08	0	Inf	0.060442	3.2164	0.90734	11.401	0.058673	G	A	0.328	0.3211	0.375	1.3377	0.38146	4.6908	0.65111
Clinical	Fulani	rs762513	A	G	0.091346	0.086957	0.125	0.42432	1.901	0.41073	8.7987	0.42432	1.901	0.41073	8.7987	NA	NA	NA	NA	0.42432	1.901	0.41073	8.7987	0.42432	A	G	0.092593	0.10638	0	2.612e-08	0	Inf	0.30149
Clinical	Fulani	rs28470352	T	A	0.2126	0.2193	0.15385	0.40032	0.65319	0.23108	1.8464	0.32883	0.51111	0.12605	2.0724	0.76982	0.71614	0.071638	7.159	0.36622	0.49059	0.095882	2.5101	0.32883	T	A	0.16667	0.17021	0.14286	0.35183	0.062848	1.9696	0.2055
Clinical	Fulani	rs61042368	G	A	0.061151	0.06	0.071429	0.74781	1.3346	0.23783	7.4891	0.74781	1.3346	0.23783	7.4891	NA	NA	NA	NA	0.74781	1.3346	0.23783	7.4891	0.74781	G	A	0.056911	0.027778	0.26667	24.948	1.9509	319.05	0.0051483
Clinical	Fulani	rs12389569	G	A	0.21324	0.22177	0.125	0.19896	0.45677	0.12562	1.6608	0.27881	0.47146	0.11422	1.946	0.22126	7.3766e-09	0	Inf	0.50342	0.62441	0.15149	2.5737	0.19896	G	A	0.22581	0.22222	0.25	0.97946	0.24455	3.9229	0.9766
Clinical	Fulani	rs2071429	G	A	0.18	0.18018	0.17857	0.85765	1.1094	0.35913	3.4271	0.7153	1.2615	0.36451	4.366	0.45379	4.6916e-08	0	Inf	0.59173	1.4091	0.40689	4.8799	0.45379	G	A	0.061947	0.061856	0.0625	1.7612	0.13979	22.189	0.67126
Clinical	Fulani	rs2230037	G	A	0.15074	0.15854	0.076923	0.42376	0.57541	0.13453	2.4612	0.54419	0.61558	0.12084	3.1358	0.30772	4.1043e-08	0	Inf	0.78758	0.80162	0.15613	4.1158	0.30772	G	A	0.096154	0.098901	0.076923	0.65196	0.064138	6.6272	0.70829
Clinical	Fulani	rs2230036	C	T	0.061151	0.06	0.071429	0.74781	1.3346	0.23783	7.4891	0.74781	1.3346	0.23783	7.4891	NA	NA	NA	NA	0.74781	1.3346	0.23783	7.4891	0.74781	C	T	0.056	0.027523	0.25	21.919	1.7134	280.4	0.0069118
Clinical	Fulani	G6PD_968	T	C	0.053957	0.052	0.071429	0.76882	1.2616	0.27643	5.7579	0.57503	1.6785	0.29084	9.6871	0.47118	1.0338e-08	0	Inf	0.41933	2.1525	0.36331	12.752	0.41933	T	C	0.064	0.073394	0	5.278e-09	0	Inf	0.060223
Clinical	Fulani	rs73573478	G	A	0.065217	0.064516	0.071429	0.75618	1.3209	0.23567	7.4039	0.75618	1.3209	0.23567	7.4039	NA	NA	NA	NA	0.75618	1.3209	0.23567	7.4039	0.75618	G	A	0.058333	0.028846	0.25	20.851	1.6365	265.67	0.0077701
Clinical	Fulani	rs5986990	G	A	0.22868	0.23504	0.16667	0.4584	0.67957	0.23522	1.9633	0.36723	0.53107	0.12815	2.2009	0.85978	0.81231	0.077816	8.4797	0.37089	0.48805	0.093245	2.5545	0.36723	G	A	0.09901	0.11364	0	3.0209e-09	0	Inf	0.015144
Clinical	Fulani	rs2515905	G	A	0.043478	0.044	0.038462	0.60357	0.62068	0.089877	4.2864	0.7253	0.68353	0.075314	6.2035	0.42158	7.9525e-09	0	Inf	0.93803	0.91666	0.10028	8.3789	0.42158	G	A	0.025	0.028571	0	9.9133e-09	0	Inf	0.39988
Clinical	Fulani	rs5986875	G	A	0.032609	0.032258	0.035714	0.7317	1.5133	0.15425	14.846	0.7317	1.5133	0.15425	14.846	NA	NA	NA	NA	0.7317	1.5133	0.15425	14.846	0.7317	G	A	0.016129	0.018519	0	4.309e-09	0	Inf	0.15151
Clinical	Fulani	rs2515904	G	C	0.084559	0.077869	0.14286	0.44908	1.5807	0.50049	4.9923	0.6471	1.4142	0.33034	6.0545	0.29432	5.2995	0.26242	107.02	0.98355	0.98269	0.18642	5.18	0.29432	G	C	0.067797	0.068627	0.0625	0.53095	0.052483	5.3713	0.57284
Clinical	Fulani	rs1050829	T	C	0.34307	0.34553	0.32143	0.62881	0.81735	0.35804	1.8659	0.61433	0.74186	0.23237	2.3684	0.79031	0.79849	0.14782	4.3133	0.74588	0.81938	0.24412	2.7502	0.61433	T	C	0.4065	0.42056	0.3125	0.47329	0.13361	1.6765	0.23589
Clinical	Fulani	rs1050828	C	T	0.0071942	0	0.071429	0.0054361	>10	0	Inf	0.0054361	>10	0	Inf	NA	NA	NA	NA	0.0054361	>10	0	Inf	0.0054361	C	NA	0	0	0	NA	NA	NA	Inf
Clinical	Fulani	rs762515	T	C	0.32721	0.32787	0.32143	0.75464	0.87569	0.37909	2.0228	0.69543	0.79282	0.24801	2.5344	0.94456	0.94116	0.16911	5.2378	0.72205	0.80296	0.23801	2.709	0.69543	T	C	0.28846	0.30435	0.16667	0.22059	0.039342	1.2369	0.060237
Clinical	Fulani	rs762516	C	T	0.10072	0.092	0.17857	0.357	1.6315	0.59546	4.4699	0.79339	1.2153	0.28727	5.1418	0.089164	7.6553	0.79181	74.012	0.37457	0.41265	0.047905	3.5544	0.089164	C	T	0.12903	0.13761	0.066667	0.43936	0.044358	4.3518	0.45267
Asympto	Dogon	rs766420	G	C	0.28528	0.27027	0.31731	0.4425	1.2211	0.73377	2.032	0.50001	1.2833	0.62134	2.6507	0.53221	1.4121	0.48084	4.1469	0.78119	1.1164	0.51384	2.4254	0.4425	G	C	0.12821	0.12	0.17647	0.88247	0.19203	4.0554	0.8716
Asympto	Dogon	.rs915941	C	A	0.44318	0.40909	0.51818	0.016513	1.8734	1.1096	3.1629	0.15397	1.7514	0.80033	3.8327	0.010529	3.2108	1.3009	7.9248	0.49076	0.78004	0.38416	1.5839	0.010529	C	A	0.46617	0.46903	0.45	1.2796	0.4159	3.9369	0.6669
Asympto	Dogon	rs915942	G	A	0.46629	0.5122	0.36364	0.00053572	0.37852	0.21175	0.67664	0.00061762	0.2446	0.10696	0.55938	0.044734	0.38765	0.14646	1.0261	0.15775	0.60381	0.29905	1.2192	0.00053572	G	A	0.39394	0.38938	0.42105	0.87236	0.28191	2.6995	0.81227
Asympto	Dogon	rs762513	A	G	0.18151	0.15138	0.27027	0.010091	2.9096	1.2679	6.6771	0.012966	2.8978	1.2408	6.7679	0.2601	>10	0	Inf	0.021039	2.7016	1.1528	6.3314	0.010091	A	G	0.22018	0.21212	0.3	1.6195	0.3254	8.06	0.56261
Asympto	Dogon	rs28470352	T	A	0.24128	0.22222	0.28182	0.09704	1.5877	0.9186	2.7443	0.50861	1.2736	0.62187	2.6083	0.0066256	6.0483	1.5449	23.679	0.36316	0.69919	0.32124	1.5218	0.0066256	T	A	0.081818	0.054945	0.21053	5.1972	0.99033	27.274	0.053282
Asympto	Dogon	.rs61042368	G	A	0.14722	0.14516	0.15179	0.72773	1.1239	0.584	2.163	0.55628	1.2633	0.58139	2.7449	0.64176	0.60141	0.06412	5.6409	0.4251	1.3905	0.62077	3.1147	0.4251	G	A	0.17293	0.15929	0.25	1.1942	0.32037	4.4512	0.79283
Asympto	Dogon	rs12389569	G	A	0.10734	0.097561	0.12963	0.047983	2.3899	1.0118	5.6446	0.047983	2.3899	1.0118	5.6446	NA	NA	NA	NA	0.047983	2.3899	1.0118	5.6446	0.047983	G	A	0.084615	0.091743	0.047619	1.0231	0.10638	9.8391	0.98427
Asympto	Dogon	rs2071429	G	A	0.016854	0.020492	0.0089286	0.20714	0.25709	0.025319	2.6106	0.20714	0.25709	0.025319	2.6106	NA	NA	NA	NA	0.20714	0.25709	0.025319	2.6106	0.20714	G	A	0	0	0	NA	NA	NA	NA
Asympto	Dogon	rs2230037	G	A	0.30636	0.31092	0.2963	0.78548	0.92813	0.54208	1.5891	0.90784	0.95903	0.47228	1.9474	0.68073	0.77636	0.22997	2.621	0.89635	1.0491	0.51021	2.1572	0.68073	G	A	0.17593	0.16667	0.22222	0.75463	0.18753	3.0367	0.68852
Asympto	Dogon	rs2230036	C	T	0.14525	0.14516	0.14545	0.85123	1.0659	0.54804	2.0732	0.68784	1.1761	0.53429	2.5887	0.64185	0.60149	0.064129	5.6417	0.54407	1.2906	0.56806	2.9322	0.54407	C	T	0.16031	0.15179	0.21053	0.92372	0.2169	3.9339	0.91424
Asympto	Dogon	G6PD_968	T	NA	0	0	0	NA	NA	NA	NA	NA	NA	NA	NA	NA	NA	NA	NA	NA	NA	NA	NA	Inf	T	NA	0	0	0	NA	NA	NA	NA
Asympto	Dogon	rs73573478	G	A	0.14773	0.14634	0.15094	0.7394	1.1201	0.57597	2.1783	0.55445	1.2729	0.57366	2.8243	0.62322	0.58593	0.062714	5.4742	0.41133	1.4197	0.61814	3.2608	0.41133	G	A	0.16667	0.15741	0.22222	0.87408	0.19403	3.9376	0.86009
Asympto	Dogon	rs5986990	G	A	0.24556	0.23077	0.27885	0.08693	1.6731	0.92638	3.0216	0.66021	1.1773	0.56854	2.4381	0.00062678	15.614	2.4849	98.107	0.20131	0.60802	0.28099	1.3156	0.00062678	G	A	0.058824	0.035294	0.17647	4.5152	0.71554	28.492	0.11405
Asympto	Dogon	rs2515905	G	A	0.022472	0.0080645	0.055556	0.007091	10.672	1.4467	78.724	0.007091	10.672	1.4467	78.724	NA	NA	NA	NA	0.007091	10.672	1.4467	78.724	0.007091	G	A	0.0076336	0	0.05	>10	0	Inf	0.044925
Asympto	Dogon	rs5986875	G	A	0.0084746	0.004065	0.018519	0.33472	3.3794	0.26624	42.895	0.33472	3.3794	0.26624	42.895	NA	NA	NA	NA	0.33472	3.3794	0.26624	42.895	0.33472	G	A	0.0075758	0.0089286	0	1.4315e-08	0	Inf	0.53632
Asympto	Dogon	rs2515904	G	C	0.082857	0.058824	0.13393	0.011717	3.2368	1.2649	8.2828	0.013283	3.2644	1.2634	8.4345	0.36616	>10	0	Inf	0.018315	3.1369	1.2018	8.1881	0.011717	G	C	0.03252	0.028571	0.055556	2.5232	0.22296	28.555	0.48352
Asympto	Dogon	rs1050829	T	C	0.35028	0.34553	0.36111	0.5875	1.1495	0.69497	1.9015	0.93355	1.0307	0.50657	2.097	0.32741	1.6562	0.60886	4.5049	0.54162	0.79735	0.38457	1.6532	0.32741	T	C	0.32812	0.3211	0.36842	2.4027	0.67305	8.5775	0.17242
Asympto	Dogon	rs1050828	C	T	0.075843	0.052419	0.12963	0.016671	3.1302	1.2025	8.1482	0.018928	3.1564	1.1994	8.3065	0.36632	>10	0	Inf	0.025964	3.0277	1.1368	8.0633	0.016671	C	T	0.062016	0.054545	0.10526	1.8668	0.29279	11.902	0.52219
Asympto	Dogon	rs762515	T	C	0.38857	0.38333	0.4	0.38931	1.2435	0.75618	2.045	0.69938	1.1544	0.55593	2.3971	0.25672	1.7143	0.67963	4.3241	0.62706	0.83639	0.40644	1.7211	0.25672	T	C	0.27826	0.27835	0.27778	1.5249	0.41564	5.5947	0.52735
Asympto	Dogon	rs762516	C	T	0.10112	0.084677	0.13889	0.083082	2.0722	0.90405	4.7498	0.096449	2.0605	0.88207	4.8134	0.34868	>10	0	Inf	0.1242	1.9728	0.83433	4.6646	0.083082	C	T	0.1	0.098214	0.11111	1.5184	0.24936	9.2456	0.65781
Asympto	Fulani	rs766420	G	C	0.42857	0.40094	0.51471	0.22648	1.3978	0.81045	2.4108	0.4213	1.4373	0.58876	3.5088	0.21195	1.8178	0.7164	4.6124	0.73504	0.86347	0.3684	2.0238	0.21195	G	C	0.17476	0.1375	0.30435	1.3787	0.39639	4.7954	0.61601
Asympto	Fulani	.rs915941	A	C	0.31366	0.3374	0.23684	0.043812	0.52016	0.27035	1.0008	0.052179	0.46024	0.20895	1.0137	0.26414	0.41174	0.078012	2.1731	0.17156	0.57404	0.25733	1.2806	0.043812	A	C	0.36806	0.41284	0.22857	0.40125	0.15035	1.0708	0.059406
Asympto	Fulani	rs915942	G	A	0.25	0.27419	0.17105	0.08034	0.54408	0.26952	1.0984	0.11435	0.5234	0.23144	1.1837	0.21185	0.25914	0.025165	2.6686	0.26131	0.61854	0.26491	1.4443	0.08034	G	A	0.29167	0.3211	0.2	0.59076	0.20951	1.6658	0.31037
Asympto	Fulani	rs762513	A	G	0.088983	0.086957	0.096154	0.57242	1.3997	0.44253	4.4273	0.92149	1.0682	0.28871	3.9521	0.065759	>10	0	Inf	0.65471	0.72745	0.17597	3.0073	0.065759	A	G	0.091667	0.10638	0.038462	0.37951	0.032471	4.4357	0.40523
Asympto	Fulani	rs28470352	T	A	0.21	0.2193	0.18056	0.31455	0.71287	0.36394	1.3963	0.8967	0.94665	0.41343	2.1676	0.0064912	1.6463e-08	0	Inf	0.28156	1.6088	0.67968	3.8078	0.0064912	T	A	0.17073	0.17021	0.17241	0.34733	0.093662	1.288	0.097974
Asympto	Fulani	rs61042368	G	A	0.06135	0.06	0.065789	0.74916	1.2162	0.36956	4.0022	0.74916	1.2162	0.36956	4.0022	NA	NA	NA	NA	0.74916	1.2162	0.36956	4.0022	0.74916	G	A	0.055944	0.027778	0.14286	8.6837	1.3012	57.952	0.017001
Asympto	Fulani	rs12389569	G	A	0.2037	0.22177	0.14474	0.20418	0.62008	0.28992	1.3262	0.17298	0.55815	0.23727	1.313	0.80021	0.75022	0.076854	7.3233	0.19175	0.56137	0.23129	1.3626	0.17298	G	A	0.21831	0.22222	0.20588	0.77845	0.26432	2.2926	0.64687
Asympto	Fulani	rs2071429	G	A	0.20205	0.18018	0.27143	0.22017	1.5096	0.78436	2.9055	0.47278	1.3582	0.58998	3.1266	0.10704	3.7155	0.74901	18.431	0.90783	0.94946	0.3942	2.2869	0.10704	G	A	0.065041	0.061856	0.076923	1.5027	0.20113	11.227	0.69489
Asympto	Fulani	rs2230037	G	A	0.17702	0.15854	0.23684	0.048296	2.0178	1.0062	4.0466	0.043309	2.3617	1.0256	5.4383	0.42771	2.2105	0.32745	14.923	0.080722	2.1439	0.915	5.0235	0.043309	G	A	0.07377	0.098901	0	7.7319e-08	0	Inf	0.028712
Asympto	Fulani	rs2230036	C	T	0.06135	0.06	0.065789	0.74916	1.2162	0.36956	4.0022	0.74916	1.2162	0.36956	4.0022	NA	NA	NA	NA	0.74916	1.2162	0.36956	4.0022	0.74916	C	T	0.055556	0.027523	0.14286	8.7183	1.3123	57.92	0.016557
Asympto	Fulani	G6PD_968	T	C	0.046012	0.052	0.026316	0.54639	0.6381	0.13783	2.9541	0.61965	0.66707	0.12864	3.4591	0.47118	2.8102e-08	0	Inf	0.73981	0.75685	0.14182	4.039	0.47118	T	C	0.083333	0.073394	0.11429	1.1654	0.26409	5.143	0.8403
Asympto	Fulani	rs73573478	G	A	0.064815	0.064516	0.065789	0.76699	1.1988	0.36418	3.946	0.76699	1.1988	0.36418	3.946	NA	NA	NA	NA	0.76699	1.1988	0.36418	3.946	0.76699	G	A	0.057554	0.028846	0.14286	8.4341	1.2688	56.064	0.018258
Asympto	Fulani	rs5986990	G	A	0.22185	0.23504	0.17647	0.20967	0.64598	0.32057	1.3017	0.63942	0.8162	0.34792	1.9148	0.0078309	1.7521e-08	0	Inf	0.49205	1.3645	0.564	3.301	0.0078309	G	A	0.11864	0.11364	0.13333	0.35221	0.07872	1.5759	0.15614
Asympto	Fulani	rs2515905	G	A	0.039877	0.044	0.026316	0.24116	0.44843	0.10328	1.9471	0.30994	0.45779	0.091826	2.2823	0.26574	9.6076e-09	0	Inf	0.4726	0.56636	0.11198	2.8644	0.24116	G	A	0.028777	0.028571	0.029412	0.4712	0.034277	6.4775	0.55945
Asympto	Fulani	rs5986875	G	A	0.030864	0.032258	0.026316	0.46432	0.55818	0.10925	2.8518	0.46432	0.55818	0.10925	2.8518	NA	NA	NA	NA	0.46432	0.55818	0.10925	2.8518	0.46432	G	A	0.014085	0.018519	0	4.1408e-08	0	Inf	0.062657
Asympto	Fulani	rs2515904	G	C	0.079114	0.077869	0.083333	0.99967	0.99979	0.36652	2.7272	0.79148	1.1583	0.39212	3.4215	0.24816	8.6469e-09	0	Inf	0.58815	1.3581	0.45389	4.0638	0.24816	G	C	0.066667	0.068627	0.060606	0.42723	0.070286	2.5969	0.33332
Asympto	Fulani	rs1050829	T	C	0.32812	0.34553	0.27027	0.26378	0.70985	0.38592	1.3057	0.49699	0.76206	0.34789	1.6693	0.17114	0.36221	0.073918	1.7749	0.90586	1.049	0.47495	2.3168	0.17114	T	C	0.40141	0.42056	0.34286	0.57798	0.23032	1.4504	0.23654
Asympto	Fulani	rs1050828	C	NA	0	0	0	NA	NA	NA	NA	NA	NA	NA	NA	NA	NA	NA	NA	NA	NA	NA	NA	Inf	C	T	0.0070423	0	0.028571	>10	0	Inf	0.36869
Asympto	Fulani	rs762515	T	C	0.31563	0.32787	0.27632	0.40879	0.77542	0.42182	1.4254	0.69749	0.85702	0.39369	1.8656	0.22005	0.39387	0.0789	1.9662	0.76495	1.1274	0.51379	2.4739	0.22005	T	C	0.30645	0.30435	0.3125	0.66001	0.24539	1.7752	0.40543
Asympto	Fulani	rs762516	C	T	0.092593	0.092	0.094595	0.99833	1.001	0.39796	2.5178	0.75631	1.1759	0.42519	3.2519	0.21473	1.8405e-08	0	Inf	0.52495	1.4038	0.49888	3.9503	0.21473	C	T	0.13287	0.13761	0.11765	0.93118	0.23795	3.644	0.91819
Parasitaemia	Dogon	rs766420	G	C	0.27473	0.29851	0.20833	0.057276	0.58198	0.32802	1.0326	0.041092	0.43775	0.195	0.9827	0.31417	0.54358	0.1612	1.8329	0.13647	0.51772	0.21366	1.2545	0.041092	G	C	0.11486	0.13	0.083333	0.26456	0.07094	0.98662	0.03577
Parasitaemia	Dogon	.rs915941	C	A	0.45103	0.42069	0.54082	0.020538	1.9059	1.0917	3.3274	0.49689	1.3334	0.57813	3.0753	0.0013752	4.5122	1.7548	11.602	0.044409	0.4536	0.20648	0.99644	0.0013752	C	A	0.47059	0.49138	0.42593	1.0596	0.48712	2.3049	0.88385
Parasitaemia	Dogon	rs915942	G	A	0.45153	0.4898	0.33673	0.00080622	0.37313	0.2027	0.68684	7.7055e-05	0.18504	0.076926	0.44511	0.24403	0.56123	0.20704	1.5213	0.0076112	0.35819	0.16547	0.77535	7.7055e-05	G	A	0.40828	0.37069	0.49057	1.2708	0.58548	2.7582	0.54506
Parasitaemia	Dogon	rs762513	A	G	0.18405	0.16803	0.23171	0.088781	2.0079	0.89288	4.5152	0.19817	1.7635	0.7414	4.1945	0.028372	>10	0	Inf	0.45628	1.3937	0.58243	3.3349	0.028372	A	G	0.21986	0.21782	0.225	1.36	0.47485	3.895	0.5675
Parasitaemia	Dogon	rs28470352	T	A	0.26064	0.23404	0.34043	0.015649	1.9741	1.1298	3.4495	0.21297	1.6229	0.75553	3.4858	0.001029	7.2753	2.1506	24.612	0.35887	0.67766	0.29247	1.5702	0.001029	T	A	0.096552	0.074468	0.13725	1.7471	0.50699	6.0206	0.37526
Parasitaemia	Dogon	.rs61042368	G	A	0.14899	0.14865	0.15	0.75759	1.1212	0.54458	2.3083	0.51049	1.3173	0.58148	2.9842	0.20011	4.694e-08	0	Inf	0.32065	1.5304	0.66384	3.5282	0.20011	G	A	0.15882	0.15517	0.16667	0.93136	0.32176	2.6959	0.89555
Parasitaemia	Dogon	rs12389569	G	A	0.10417	0.10274	0.1087	0.10322	2.2806	0.85144	6.1087	0.10322	2.2806	0.85144	6.1087	NA	NA	NA	NA	0.10322	2.2806	0.85144	6.1087	0.10322	G	A	0.084337	0.089286	0.074074	1.0374	0.23193	4.6405	0.96168
Parasitaemia	Dogon	rs2071429	G	A	0.015306	0.020548	0	0.025114	1.902e-08	0	Inf	0.025114	1.902e-08	0	Inf	NA	NA	NA	NA	0.025114	1.902e-08	0	Inf	0.025114	G	A	0	0	0	NA	NA	NA	NA
Parasitaemia	Dogon	rs2230037	G	A	0.29521	0.31206	0.24468	0.20187	0.68812	0.38413	1.2327	0.086313	0.51476	0.23873	1.11	0.97165	1.0229	0.29401	3.5586	0.071247	0.48143	0.21395	1.0833	0.071247	G	A	0.19424	0.17021	0.24444	0.76664	0.28687	2.0488	0.59475
Parasitaemia	Dogon	rs2230036	C	T	0.14721	0.14865	0.14286	0.85398	1.0716	0.51451	2.2319	0.60199	1.2476	0.54487	2.8566	0.20011	4.694e-08	0	Inf	0.39119	1.451	0.62263	3.3813	0.20011	C	T	0.14881	0.14783	0.15094	0.88557	0.28551	2.7468	0.83299
Parasitaemia	Dogon	G6PD_968	T	NA	0	0	0	NA	NA	NA	NA	NA	NA	NA	NA	NA	NA	NA	NA	NA	NA	NA	NA	Inf	T	NA	0	0	0	NA	NA	NA	NA
Parasitaemia	Dogon	rs73573478	G	A	0.14948	0.14966	0.14894	0.75135	1.1262	0.54258	2.3375	0.49765	1.3349	0.58156	3.0639	0.19745	6.3505e-08	0	Inf	0.30547	1.5638	0.66882	3.6565	0.19745	G	A	0.15625	0.15455	0.16	0.85658	0.26972	2.7204	0.79227
Parasitaemia	Dogon	rs5986990	G	A	0.26344	0.24113	0.33333	0.011802	2.1757	1.1739	4.0324	0.24559	1.5987	0.7208	3.546	0.00026304	12.126	2.9564	49.732	0.30052	0.64273	0.27594	1.4971	0.00026304	G	A	0.067164	0.045977	0.10638	1.5536	0.36436	6.6241	0.55037
Parasitaemia	Dogon	rs2515905	G	A	0.02551	0.013605	0.061224	0.013191	5.625	1.2993	24.352	0.025875	6.2439	1.2237	31.859	0.048509	>10	0	Inf	0.10804	4.0681	0.73617	22.48	0.013191	G	A	0.005988	0.0088496	0	2.3058e-08	0	Inf	0.42729
Parasitaemia	Dogon	rs5986875	G	A	0.0076923	0.0068027	0.010417	0.84856	1.309	0.085063	20.145	0.84856	1.309	0.085063	20.145	NA	NA	NA	NA	0.84856	1.309	0.085063	20.145	0.84856	G	A	0.011905	0.0086957	0.018868	0.60035	0.034055	10.584	0.72858
Parasitaemia	Dogon	rs2515904	G	C	0.088542	0.066434	0.15306	0.0041252	3.6056	1.4636	8.8826	0.010289	3.5252	1.3401	9.273	0.025905	>10	0	Inf	0.044756	2.7665	1.0289	7.4383	0.0041252	G	C	0.031447	0.037383	0.019231	0.33435	0.03059	3.6545	0.33392
Parasitaemia	Dogon	rs1050829	T	C	0.36667	0.34354	0.4375	0.058045	1.6739	0.97683	2.8685	0.3637	1.4331	0.65609	3.1302	0.015249	3.4607	1.2618	9.4914	0.34505	0.68817	0.31521	1.5024	0.015249	T	C	0.33742	0.33929	0.33333	1.4529	0.62169	3.3954	0.38653
Parasitaemia	Dogon	rs1050828	C	T	0.084184	0.057432	0.16667	0.0019386	4.0886	1.6263	10.279	0.0051029	4.0323	1.5013	10.83	0.021879	>10	0	Inf	0.025509	3.138	1.1486	8.5732	0.0019386	C	T	0.067073	0.070796	0.058824	0.6648	0.14594	3.0283	0.59158
Parasitaemia	Dogon	rs762515	T	C	0.40722	0.38194	0.48	0.014721	1.9547	1.1238	3.4001	0.16235	1.778	0.78135	4.0458	0.0065232	3.7463	1.4269	9.8355	0.40476	0.72277	0.33573	1.556	0.0065232	T	C	0.2585	0.29	0.19149	0.62005	0.23626	1.6273	0.32667
Parasitaemia	Dogon	rs762516	C	T	0.10769	0.087838	0.17021	0.011386	2.8879	1.2561	6.6398	0.028535	2.7147	1.112	6.6274	0.024642	>10	0	Inf	0.099077	2.1679	0.8706	5.3983	0.011386	C	T	0.097561	0.11304	0.061224	0.61744	0.13825	2.7577	0.51887
Parasitaemia	Fulani	rs766420	G	C	0.40397	0.41322	0.36667	0.43627	0.79598	0.4464	1.4193	0.63211	0.80643	0.33501	1.9412	0.3784	0.60979	0.19667	1.8907	0.80465	1.1183	0.46146	2.71	0.3784	G	C	0.17094	0.16279	0.19355	0.47086	0.13225	1.6765	0.23281
Parasitaemia	Fulani	.rs915941	A	C	0.32759	0.32014	0.35714	0.72463	1.1202	0.59585	2.1061	0.72294	1.1612	0.50718	2.6586	0.86041	1.1314	0.28788	4.4463	0.80412	1.1092	0.4887	2.5176	0.72294	A	C	0.37975	0.39344	0.33333	0.70569	0.28222	1.7645	0.45291
Parasitaemia	Fulani	rs915942	G	A	0.25714	0.25714	0.25714	0.98944	0.99547	0.50839	1.9492	0.48417	1.3399	0.5896	3.0452	0.099598	0.17807	0.017585	1.8032	0.14144	1.8996	0.8013	4.5035	0.099598	G	A	0.3038	0.31148	0.27778	0.99571	0.3754	2.641	0.99311
Parasitaemia	Fulani	rs762513	A	G	0.093023	0.088235	0.11111	0.32932	1.7497	0.58086	5.2709	0.61687	1.3657	0.408	4.5712	0.032436	>10	0	Inf	0.96238	0.96987	0.27154	3.4641	0.032436	A	G	0.083333	0.097087	0.034483	0.61063	0.050107	7.4415	0.69125
Parasitaemia	Fulani	rs28470352	T	A	0.2037	0.21538	0.15625	0.25791	0.66027	0.3155	1.3818	0.45088	0.70274	0.27821	1.7751	0.15787	0.23514	0.024215	2.2833	0.96178	0.97657	0.37007	2.5771	0.15787	T	A	0.17037	0.16346	0.19355	0.60373	0.1884	1.9346	0.38894
Parasitaemia	Fulani	rs61042368	G	A	0.0625	0.056738	0.085714	0.36118	1.7403	0.54063	5.6019	0.36118	1.7403	0.54063	5.6019	NA	NA	NA	NA	0.36118	1.7403	0.54063	5.6019	0.36118	G	A	0.070513	0.033058	0.2	6.8254	1.1914	39.103	0.017265
Parasitaemia	Fulani	rs12389569	G	A	0.19653	0.21786	0.10606	0.04821	0.42396	0.16999	1.0574	0.074937	0.42795	0.16171	1.1325	0.12762	1.5538e-08	0	Inf	0.17275	0.51556	0.19284	1.3784	0.04821	G	A	0.22436	0.21488	0.25714	1.1731	0.42303	3.2532	0.75953
Parasitaemia	Fulani	rs2071429	G	A	0.19811	0.19444	0.21212	0.88135	1.0558	0.51815	2.1515	0.63071	1.2393	0.51778	2.9665	0.50033	0.48416	0.050915	4.6039	0.42066	1.4485	0.59059	3.5527	0.42066	G	A	0.065693	0.066667	0.0625	1.0049	0.14402	7.0122	0.99604
Parasitaemia	Fulani	rs2230037	G	A	0.17052	0.16906	0.17647	0.49297	1.3026	0.61726	2.7487	0.43002	1.4352	0.58825	3.5016	0.95861	1.0628	0.10794	10.464	0.4267	1.4554	0.58142	3.6431	0.4267	G	A	0.074627	0.086538	0.033333	0.35633	0.037526	3.3836	0.3277
Parasitaemia	Fulani	rs2230036	C	T	0.0625	0.056738	0.085714	0.36118	1.7403	0.54063	5.6019	0.36118	1.7403	0.54063	5.6019	NA	NA	NA	NA	0.36118	1.7403	0.54063	5.6019	0.36118	C	T	0.06962	0.032787	0.19444	6.6788	1.1677	38.198	0.018413
Parasitaemia	Fulani	G6PD_968	T	C	0.048295	0.053191	0.028571	0.54281	0.64031	0.1415	2.8976	0.63639	0.68057	0.13147	3.523	0.41848	2.1617e-08	0	Inf	0.78967	0.80039	0.15165	4.2244	0.41848	T	C	0.075949	0.07377	0.083333	0.73069	0.15408	3.4651	0.69009
Parasitaemia	Fulani	rs73573478	G	A	0.065714	0.060714	0.085714	0.36975	1.7224	0.53544	5.5403	0.36975	1.7224	0.53544	5.5403	NA	NA	NA	NA	0.36975	1.7224	0.53544	5.5403	0.36975	G	A	0.071895	0.034188	0.19444	6.4842	1.1377	36.956	0.020167
Parasitaemia	Fulani	rs5986990	G	A	0.21605	0.22901	0.16129	0.26909	0.6637	0.31496	1.3986	0.45627	0.704	0.27713	1.7884	0.17346	0.24368	0.024763	2.3979	0.94258	0.96481	0.36358	2.5603	0.17346	G	A	0.10853	0.10204	0.12903	0.5064	0.12407	2.067	0.33477
Parasitaemia	Fulani	rs2515905	G	A	0.04	0.039007	0.044118	0.73661	0.80619	0.2263	2.872	0.9935	1.006	0.23758	4.26	0.20423	6.6514e-09	0	Inf	0.67101	1.3774	0.32288	5.8756	0.20423	G	A	0.026316	0.025641	0.028571	0.77554	0.055583	10.821	0.84865
Parasitaemia	Fulani	rs5986875	G	A	0.031429	0.032143	0.028571	0.90265	0.90126	0.1682	4.8291	0.90265	0.90126	0.1682	4.8291	NA	NA	NA	NA	0.90265	0.90126	0.1682	4.8291	0.90265	G	A	0.012821	0.016667	0	3.0329e-09	0	Inf	0.096271
Parasitaemia	Fulani	rs2515904	G	C	0.084795	0.072993	0.13235	0.2111	1.8112	0.71973	4.5578	0.19337	2.0249	0.71258	5.754	0.69165	1.87	0.086131	40.601	0.22383	1.992	0.67061	5.917	0.19337	G	C	0.067114	0.070175	0.057143	0.55716	0.094476	3.2858	0.5063
Parasitaemia	Fulani	rs1050829	T	C	0.32659	0.34058	0.27143	0.29612	0.72432	0.39251	1.3367	0.67945	0.84259	0.37409	1.8979	0.095487	0.28525	0.055492	1.4663	0.54433	1.2934	0.56282	2.9725	0.095487	T	C	0.39744	0.40833	0.36111	0.77148	0.31593	1.8839	0.56766
Parasitaemia	Fulani	rs1050828	C	T	0.0056818	0	0.028571	0.031506	>10	0	Inf	0.031506	>10	0	Inf	NA	NA	NA	NA	0.031506	>10	0	Inf	0.031506	C	T	0.0064103	0	0.027778	>10	0	Inf	0.28707
Parasitaemia	Fulani	rs762515	T	C	0.31503	0.32609	0.27143	0.37343	0.75641	0.40653	1.4074	0.7476	0.87504	0.38818	1.9725	0.13585	0.31541	0.059911	1.6605	0.57751	1.2669	0.55094	2.9133	0.13585	T	C	0.29851	0.29808	0.3	0.74188	0.27057	2.0342	0.55945
Parasitaemia	Fulani	rs762516	C	T	0.1	0.088652	0.14706	0.31478	1.5327	0.6718	3.497	0.36791	1.6044	0.58192	4.4236	0.4388	2.4917	0.24952	24.882	0.54824	1.4084	0.4676	4.2418	0.31478	C	T	0.12821	0.1405	0.085714	0.77925	0.17066	3.5581	0.74529
	95% confidence interval (LCL,UCL)
	OR odds ratio
	AF allele frequency

## Sheet: immunological
Immuno	Ethnic	SNP	Female	Female	Female	Female	Female	Female	Female	Female	Female	Female	Female	Female	Female	Female	Female	Female	Female	Female	Female	Female	SNP	Male	Male	Male	Male	Male	Male	Male
Phenotype	Group	ID	Major Allele	Minor Allele	Minor AF	Additive_P	Add_slope	Add_LCL	Add_UCL	Domin_P	Dom_slope	Dom_LCL	Dom_UCL	Recess_P	Recess_slope	Recess_LCL	Recess_UCL	Hetero_P	Hetero_slope	Hetero_LCL	Hetero_UCL	Min P-value	ID	Major Allele	Minor Allele	Minor AF	Dom_slope	Dom_LCL	Dom_UCL	P-value
CSP	Dogon	rs766420	G	C	0.28302	0.99659	-0.00044999	-0.20662	0.20572	0.52435	0.093384	-0.19411	0.38088	0.31596	-0.22863	-0.6755	0.21824	0.16935	0.21448	-0.091408	0.52037	0.16935	rs766420	G	C	0.12977	0.059614	-0.31968	0.43891	0.75804
CSP	Dogon	rs915941	C	A	0.45294	0.63093	-0.048527	-0.2465	0.14945	0.94463	-0.010804	-0.31573	0.29412	0.44619	-0.13438	-0.48013	0.21137	0.58052	0.079035	-0.20128	0.35935	0.44619	rs915941	C	A	0.46	-0.068926	-0.30752	0.16967	0.57126
CSP	Dogon	rs915942	G	A	0.45322	0.48982	-0.071478	-0.27434	0.13139	0.81319	-0.037148	-0.34525	0.27095	0.3547	-0.16546	-0.51587	0.18494	0.60601	0.072821	-0.2039	0.34955	0.3547	rs915942	G	A	0.42282	-0.011215	-0.25203	0.2296	0.92727
CSP	Dogon	rs762513	A	G	0.18841	0.62901	-0.073344	-0.37089	0.22421	0.29716	-0.16876	-0.48603	0.14851	0.034201	1.3507	0.10058	2.6009	0.11184	-0.25842	-0.57698	0.060138	0.034201	rs762513	A	G	0.21138	0.22928	-0.090191	0.54875	0.15953
CSP	Dogon	rs28470352	T	A	0.26506	0.67133	0.044793	-0.16211	0.2517	0.80771	0.035221	-0.24842	0.31887	0.58063	0.13052	-0.33253	0.59357	0.91935	-0.0157	-0.31962	0.28822	0.58063	rs28470352	T	A	0.085271	-0.016575	-0.47244	0.43929	0.94319
CSP	Dogon	rs61042368	G	A	0.14162	0.66481	0.060594	-0.21351	0.3347	0.70408	-0.060342	-0.37173	0.25105	0.0085396	1.2112	0.30855	2.1139	0.19429	-0.21189	-0.53184	0.10807	0.0085396	rs61042368	G	A	0.15436	-0.061617	-0.38855	0.26532	0.71183
CSP	Dogon	rs12389569	G	A	0.1018	0.90121	0.022314	-0.33001	0.37464	0.90121	0.022314	-0.33001	0.37464	NA	NA	NA	NA	0.90121	0.022314	-0.33001	0.37464	0.90121	rs12389569	G	A	0.075342	-0.037482	-0.5032	0.42823	0.87466
CSP	Dogon	rs2071429	G	A	0.014535	0.17907	0.55938	-0.25662	1.3754	0.17907	0.55938	-0.25662	1.3754	NA	NA	NA	NA	0.17907	0.55938	-0.25662	1.3754	0.17907	rs2071429	G	A	0	NA	NA	NA	NA
CSP	Dogon	rs2230037	G	A	0.30303	0.53094	-0.067391	-0.2782	0.14342	0.87134	0.022487	-0.24965	0.29462	0.080632	-0.42918	-0.91068	0.052319	0.24751	0.16284	-0.11316	0.43883	0.080632	rs2230037	G	A	0.22314	-0.085058	-0.42604	0.25592	0.62489
CSP	Dogon	rs2230036	C	T	0.13953	0.79636	0.036163	-0.2385	0.31082	0.55469	-0.09413	-0.40644	0.21818	0.0081447	1.2126	0.31437	2.1107	0.12526	-0.25081	-0.57146	0.069848	0.0081447	rs2230036	C	T	0.14286	-0.021866	-0.36589	0.32216	0.90086
CSP	Dogon	G6PD_968	T	NA	0	NA	NA	NA	NA	NA	NA	NA	NA	NA	NA	NA	NA	NA	NA	NA	NA	NA	G6PD_968	T	NA	0	NA	NA	NA	NA
CSP	Dogon	rs73573478	G	A	0.14201	0.70368	0.052432	-0.21776	0.32262	0.65421	-0.072431	-0.38937	0.24451	0.017721	0.98419	0.17074	1.7976	0.15885	-0.23658	-0.56569	0.092531	0.017721	rs73573478	G	A	0.15	-0.041101	-0.39318	0.31098	0.81902
CSP	Dogon	rs5986990	G	A	0.26205	0.74798	0.035136	-0.17919	0.24947	0.83445	0.029922	-0.25069	0.31054	0.70519	0.096816	-0.40477	0.5984	0.99789	-0.00039682	-0.29427	0.29347	0.70519	rs5986990	G	A	0.057377	0.10725	-0.45463	0.66914	0.70831
CSP	Dogon	rs2515905	G	A	0.02924	0.83271	0.057825	-0.47873	0.59438	0.82071	0.071706	-0.54842	0.69183	0.95917	0.047399	-1.7671	1.8619	0.82532	0.073694	-0.58075	0.72814	0.82071	rs2515905	G	A	0.0068027	-0.38039	-1.8197	1.059	0.60446
CSP	Dogon	rs5986875	G	A	0.0058824	0.66146	-0.28924	-1.5838	1.0054	0.66146	-0.28924	-1.5838	1.0054	NA	NA	NA	NA	0.66146	-0.28924	-1.5838	1.0054	0.66146	rs5986875	G	A	0.013605	-0.52928	-1.5474	0.48879	0.30821
CSP	Dogon	rs2515904	G	C	0.085799	0.39646	-0.14798	-0.49004	0.19407	0.11869	-0.30097	-0.67904	0.077101	0.03574	1.3707	0.091304	2.6501	0.023685	-0.44692	-0.83414	-0.059701	0.0094235	rs2515904	G	C	0.021583	-0.24701	-1.0965	0.60247	0.56873
CSP	Dogon	rs1050829	T	C	0.35965	0.74325	0.033625	-0.16757	0.23482	0.95793	0.0075931	-0.27453	0.28972	0.55931	0.12054	-0.28409	0.52516	0.72431	-0.050617	-0.33189	0.23066	0.55931	rs1050829	T	C	0.3125	-0.010643	-0.27056	0.24927	0.93603
CSP	Dogon	rs1050828	C	T	0.081395	0.83337	0.036846	-0.30642	0.38011	0.69371	-0.076862	-0.45939	0.30567	0.032636	1.381	0.11411	2.6479	0.28902	-0.21338	-0.60784	0.18107	0.032636	rs1050828	C	T	0.069444	-0.45441	-0.92579	0.016974	0.058835
CSP	Dogon	rs762515	T	C	0.39053	0.86211	0.017922	-0.18432	0.22016	0.9122	-0.016393	-0.30779	0.275	0.63269	0.094076	-0.29173	0.47988	0.64785	-0.065803	-0.34818	0.21657	0.63269	rs762515	T	C	0.22481	-0.10561	-0.40116	0.18994	0.48369
CSP	Dogon	rs762516	C	T	0.10294	0.6785	-0.066008	-0.37812	0.24611	0.29562	-0.18175	-0.52235	0.15885	0.027707	1.3933	0.15279	2.6338	0.091331	-0.29946	-0.64709	0.048169	0.023701	rs762516	C	T	0.097222	-0.16966	-0.58561	0.2463	0.42404
CSP	Dogon	b36_153426720	A	G	0.005848	0.022824	1.4498	0.20149	2.6981	0.022824	1.4498	0.20149	2.6981	NA	NA	NA	NA	0.022824	1.4498	0.20149	2.6981	0.022824	b36_153426720	A	G	0	NA	NA	NA	NA
CSP	Dogon	rs5986992	C	NA	0	NA	NA	NA	NA	NA	NA	NA	NA	NA	NA	NA	NA	NA	NA	NA	NA	NA	rs5986992	C	NA	0	NA	NA	NA	NA
CSP	Dogon	rs4898389	G	A	0.017442	0.68303	-0.15582	-0.90377	0.59212	0.68303	-0.15582	-0.90377	0.59212	NA	NA	NA	NA	0.68303	-0.15582	-0.90377	0.59212	0.68303	rs4898389	G	A	0.026667	-0.082677	-0.80276	0.63741	0.82195
CSP	Dogon	rs5986877	G	C	0.031977	0.59271	0.14136	-0.3766	0.65933	0.74257	0.099565	-0.49459	0.69372	0.37859	0.82277	-1.0087	2.6543	0.96297	0.014881	-0.61328	0.64304	0.37859	rs5986877	G	C	0.040268	-0.042873	-0.64517	0.55942	0.88904
CSP	Dogon	rs7879049	A	G	0.49706	0.18701	-0.13794	-0.34285	0.066962	0.13742	-0.2524	-0.58544	0.080632	0.50423	-0.11516	-0.45314	0.22281	0.47643	-0.1061	-0.39817	0.18596	0.13742	rs7879049	G	A	0.46575	0.043741	-0.19702	0.2845	0.72178
CSP	Dogon	rs7053878	T	A	0.031977	0.58356	0.14371	-0.37012	0.65754	0.73002	0.10374	-0.48547	0.69296	0.38095	0.8127	-1.0054	2.6308	0.94757	0.020895	-0.60189	0.64368	0.38095	rs7053878	T	A	0.04	-0.042768	-0.64295	0.55741	0.88892
CSP	Dogon	rs60030796	A	G	0.12275	0.37814	0.13327	-0.16311	0.42964	0.30943	0.1721	-0.15977	0.50398	0.929	-0.04839	-1.1128	1.016	0.28114	0.18818	-0.15404	0.53039	0.28114	rs60030796	A	G	0.048951	-0.11769	-0.65989	0.4245	0.6705
CSP	Fulani	rs766420	G	C	0.40476	0.36561	0.093164	-0.10867	0.295	0.86833	0.026283	-0.28447	0.33704	0.13683	0.28337	-0.089962	0.65671	0.29192	-0.16587	-0.47433	0.1426	0.13683	rs766420	G	C	0.18018	0.25791	-0.21148	0.72729	0.28151
CSP	Fulani	rs915941	A	C	0.33235	0.3528	0.1054	-0.11694	0.32775	0.89496	-0.019166	-0.30369	0.26536	0.018477	0.59274	0.099611	1.0859	0.14837	-0.20696	-0.48761	0.073697	0.018477	rs915941	A	C	0.38158	0.13124	-0.15702	0.4195	0.3722
CSP	Fulani	rs915942	G	A	0.26316	0.6687	0.051765	-0.18533	0.28886	0.85542	0.026118	-0.25483	0.30706	0.44527	0.25659	-0.40226	0.91545	0.88458	-0.021242	-0.30805	0.26557	0.44527	rs915942	G	A	0.30263	0.13897	-0.16592	0.44386	0.37167
CSP	Fulani	rs762513	A	G	0.095238	0.96899	0.0068988	-0.34097	0.35477	0.87308	0.030191	-0.34023	0.40061	0.59991	-0.43843	-2.0767	1.1998	0.77738	0.054297	-0.32211	0.4307	0.59991	rs762513	A	G	0.086614	0.45312	-0.065139	0.97138	0.086593
CSP	Fulani	rs28470352	T	A	0.20755	0.18017	0.16594	-0.076735	0.40862	0.21013	0.19783	-0.11157	0.50723	0.37541	0.27516	-0.33329	0.88361	0.3994	0.14087	-0.18678	0.46853	0.18017	rs28470352	T	A	0.17692	-0.12782	-0.55363	0.29798	0.55628
CSP	Fulani	rs61042368	G	A	0.05814	0.17333	0.30039	-0.13202	0.7328	0.17333	0.30039	-0.13202	0.7328	NA	NA	NA	NA	0.17333	0.30039	-0.13202	0.7328	0.17333	rs61042368	G	A	0.073333	-0.33189	-0.86467	0.20088	0.22209
CSP	Fulani	rs12389569	G	A	0.19412	0.913	0.013856	-0.23473	0.26244	0.85956	-0.026024	-0.3143	0.26226	0.42794	0.30328	-0.44658	1.0531	0.62164	-0.074446	-0.3701	0.22121	0.42794	rs12389569	G	A	0.22667	-0.14661	-0.4743	0.18108	0.38052
CSP	Fulani	rs2071429	G	A	0.19677	0.59938	0.069163	-0.1889	0.32723	0.82205	0.036688	-0.28303	0.3564	0.3676	0.31006	-0.36445	0.98457	0.83436	-0.03567	-0.37	0.29866	0.3676	rs2071429	G	A	0.068182	0.6431	0.043388	1.2428	0.035571
CSP	Fulani	rs2230037	G	A	0.17456	0.28331	-0.13561	-0.38334	0.11212	0.34829	-0.14644	-0.45245	0.15958	0.40132	-0.28575	-0.95309	0.38159	0.56034	-0.096127	-0.41966	0.22741	0.28331	rs2230037	G	A	0.076923	0.129	-0.44662	0.70462	0.66049
CSP	Fulani	rs2230036	C	T	0.05814	0.17333	0.30039	-0.13202	0.7328	0.17333	0.30039	-0.13202	0.7328	NA	NA	NA	NA	0.17333	0.30039	-0.13202	0.7328	0.17333	rs2230036	C	T	0.072368	-0.34742	-0.88939	0.19455	0.20896
CSP	Fulani	G6PD_968	T	C	0.043605	0.84221	0.047185	-0.4174	0.51178	0.78306	0.072157	-0.44149	0.5858	0.8423	-0.18794	-2.0394	1.6635	0.73194	0.093008	-0.43916	0.62518	0.73194	G6PD_968	T	C	0.078947	0.07645	-0.44168	0.59458	0.77243
CSP	Fulani	rs73573478	G	A	0.061047	0.20166	0.27617	-0.14777	0.7001	0.20166	0.27617	-0.14777	0.7001	NA	NA	NA	NA	0.20166	0.27617	-0.14777	0.7001	0.20166	rs73573478	G	A	0.07483	-0.34805	-0.89037	0.19428	0.20844
CSP	Fulani	rs5986990	G	A	0.21835	0.12248	0.19096	-0.051377	0.4333	0.13192	0.23594	-0.071011	0.54288	0.37679	0.2756	-0.33557	0.88676	0.26788	0.18288	-0.14064	0.50641	0.12248	rs5986990	G	A	0.1129	0.02304	-0.50299	0.54907	0.93159
CSP	Fulani	rs2515905	G	A	0.040936	0.46516	0.17736	-0.2986	0.65332	0.37938	0.23722	-0.29172	0.76617	0.81695	-0.21945	-2.0777	1.6388	0.32568	0.27549	-0.27388	0.82486	0.32568	rs2515905	G	A	0.027397	0.4444	-0.4421	1.3309	0.32583
CSP	Fulani	rs5986875	G	A	0.032164	0.5949	-0.15695	-0.73547	0.42157	0.5949	-0.15695	-0.73547	0.42157	NA	NA	NA	NA	0.5949	-0.15695	-0.73547	0.42157	0.5949	rs5986875	G	A	0.013333	-0.71777	-1.9371	0.50159	0.24861
CSP	Fulani	rs2515904	G	C	0.086826	0.51046	0.11546	-0.22841	0.45934	0.54315	0.11849	-0.26346	0.50045	0.67633	0.27722	-1.0243	1.5787	0.6166	0.10072	-0.29356	0.49499	0.51046	rs2515904	G	C	0.069444	0.15203	-0.42699	0.73106	0.60681
CSP	Fulani	rs1050829	T	C	0.3284	0.34213	0.10129	-0.1077	0.31028	0.552	0.085637	-0.19657	0.36785	0.27714	0.24746	-0.19883	0.69375	0.92839	-0.013096	-0.29872	0.27253	0.27714	rs1050829	T	C	0.4	-0.065197	-0.35425	0.22386	0.65843
CSP	Fulani	rs1050828	C	T	0.005814	0.61076	0.33816	-0.96401	1.6403	0.61076	0.33816	-0.96401	1.6403	NA	NA	NA	NA	0.61076	0.33816	-0.96401	1.6403	0.61076	rs1050828	C	T	0.0066667	-0.12383	-1.887	1.6393	0.89051
CSP	Fulani	rs762515	T	C	0.31657	0.35962	0.099789	-0.11371	0.31329	0.55489	0.085052	-0.19728	0.36738	0.30221	0.24727	-0.22248	0.71703	0.97828	-0.0039745	-0.29009	0.28214	0.30221	rs762515	T	C	0.30233	-0.124	-0.46678	0.21878	0.47832
CSP	Fulani	rs762516	C	T	0.10234	0.85637	0.028107	-0.27627	0.33248	0.96842	-0.0072918	-0.36832	0.35373	0.51099	0.31222	-0.61879	1.2432	0.75585	-0.060578	-0.44243	0.32127	0.51099	rs762516	C	T	0.12667	0.20808	-0.21732	0.63349	0.3377
CSP	Fulani	b36_153426720	A	NA	0	NA	NA	NA	NA	NA	NA	NA	NA	NA	NA	NA	NA	NA	NA	NA	NA	NA	b36_153426720	A	G	0.0065789	0.3469	-1.4033	2.0971	0.69766
CSP	Fulani	rs5986992	C	A	0.032164	0.5949	-0.15695	-0.73547	0.42157	0.5949	-0.15695	-0.73547	0.42157	NA	NA	NA	NA	0.5949	-0.15695	-0.73547	0.42157	0.5949	rs5986992	C	A	0.013158	-0.72618	-1.9554	0.50304	0.24691
CSP	Fulani	rs4898389	G	A	0.34593	0.36089	-0.098791	-0.31072	0.11314	0.10319	-0.2348	-0.51722	0.047613	0.53744	0.13932	-0.30347	0.5821	0.04474	-0.28387	-0.56108	-0.0066608	0.04474	rs4898389	G	A	0.26974	-0.025769	-0.34137	0.28983	0.87286
CSP	Fulani	rs5986877	G	C	0.3284	0.33436	-0.10495	-0.31804	0.10813	0.13222	-0.21471	-0.49426	0.064835	0.71021	0.08725	-0.37298	0.54748	0.084146	-0.24429	-0.52151	0.032939	0.084146	rs5986877	G	C	0.27152	0.03027	-0.28602	0.34656	0.8512
CSP	Fulani	rs7879049	A	G	0.25146	0.26689	0.12882	-0.098592	0.35623	0.63932	0.067184	-0.2138	0.34816	0.059649	0.55707	-0.022664	1.1368	0.66083	-0.064773	-0.35412	0.22457	0.059649	rs7879049	A	G	0.25828	-0.1328	-0.4483	0.1827	0.40938
CSP	Fulani	rs7053878	T	A	0.070175	0.38829	-0.174	-0.56931	0.22131	0.47848	-0.15273	-0.5751	0.26964	0.35802	-0.85819	-2.6882	0.97183	0.61339	-0.11084	-0.54081	0.31914	0.35802	rs7053878	T	A	0.052632	0.12119	-0.51388	0.75627	0.70838
CSP	Fulani	rs60030796	A	G	0.026316	0.095318	0.53133	-0.093019	1.1557	0.095318	0.53133	-0.093019	1.1557	NA	NA	NA	NA	0.095318	0.53133	-0.093019	1.1557	0.095318	rs60030796	A	G	0.019868	-0.35164	-1.3656	0.66236	0.4967
AMA1	Dogon	rs766420	G	C	0.28302	0.81737	-0.025038	-0.23755	0.18748	0.83252	-0.032017	-0.32876	0.26473	0.8628	-0.040749	-0.50293	0.42143	0.91444	-0.017393	-0.33469	0.2999	0.81737	rs766420	G	C	0.12977	-0.23123	-0.64972	0.18727	0.27884
AMA1	Dogon	rs915941	C	A	0.45294	0.88147	-0.015105	-0.21367	0.18346	0.60774	0.079978	-0.22542	0.38537	0.39808	-0.14936	-0.49577	0.19706	0.24617	0.16572	-0.11436	0.4458	0.24617	rs915941	C	A	0.46	-0.35313	-0.62265	-0.083604	0.010229
AMA1	Dogon	rs915942	G	A	0.45322	0.62372	-0.050972	-0.25462	0.15267	0.75252	0.049714	-0.25931	0.35874	0.22533	-0.21704	-0.5679	0.13381	0.21474	0.17504	-0.10149	0.45157	0.21474	rs915942	G	A	0.42282	0.29207	0.018419	0.56571	0.036445
AMA1	Dogon	rs762513	A	G	0.18841	0.13213	0.23668	-0.071404	0.54477	0.14608	0.24454	-0.085212	0.5743	0.53556	0.41863	-0.90576	1.743	0.19102	0.22241	-0.11097	0.55579	0.13213	rs762513	A	G	0.21138	-0.020855	-0.37546	0.33375	0.90823
AMA1	Dogon	rs28470352	T	A	0.26506	0.72109	-0.037926	-0.24615	0.17029	0.98542	0.0026615	-0.28279	0.28812	0.40619	-0.19722	-0.66258	0.26815	0.573	0.087854	-0.21765	0.39336	0.40619	rs28470352	T	A	0.085271	0.014992	-0.51204	0.54203	0.95554
AMA1	Dogon	rs61042368	G	A	0.14162	0.06476	0.25748	-0.015766	0.53073	0.088505	0.27013	-0.040705	0.58097	0.24935	0.54273	-0.38072	1.4662	0.17704	0.22169	-0.10019	0.54357	0.06476	rs61042368	G	A	0.15436	0.14927	-0.22726	0.52581	0.43714
AMA1	Dogon	rs12389569	G	A	0.1018	0.71184	-0.066769	-0.42106	0.28752	0.71184	-0.066769	-0.42106	0.28752	NA	NA	NA	NA	0.71184	-0.066769	-0.42106	0.28752	0.71184	rs12389569	G	A	0.075342	0.35261	-0.17665	0.88187	0.19162
AMA1	Dogon	rs2071429	G	A	0.014535	0.33674	0.40187	-0.41808	1.2218	0.33674	0.40187	-0.41808	1.2218	NA	NA	NA	NA	0.33674	0.40187	-0.41808	1.2218	0.33674	rs2071429	G	A	0	NA	NA	NA	NA
AMA1	Dogon	rs2230037	G	A	0.30303	0.22329	-0.13281	-0.34655	0.080936	0.16471	-0.1951	-0.47033	0.080124	0.74505	-0.082021	-0.57641	0.41237	0.21989	-0.17567	-0.45632	0.10498	0.16471	rs2230037	G	A	0.22314	-0.26822	-0.63583	0.099389	0.15269
AMA1	Dogon	rs2230036	C	T	0.13953	0.082387	0.24387	-0.031308	0.51905	0.11438	0.25265	-0.061003	0.5663	0.24839	0.54362	-0.37947	1.4667	0.2228	0.20211	-0.12282	0.52705	0.082387	rs2230036	C	T	0.14286	0.097164	-0.29788	0.49221	0.62975
AMA1	Dogon	G6PD_968	T	NA	0	NA	NA	NA	NA	NA	NA	NA	NA	NA	NA	NA	NA	NA	NA	NA	NA	NA	G6PD_968	T	NA	0	NA	NA	NA	NA
AMA1	Dogon	rs73573478	G	A	0.14201	0.035398	0.28872	0.019732	0.55772	0.068189	0.29462	-0.022009	0.61125	0.097472	0.69966	-0.12782	1.5272	0.21758	0.2091	-0.12329	0.54149	0.035398	rs73573478	G	A	0.15	0.094591	-0.30599	0.49517	0.64349
AMA1	Dogon	rs5986990	G	A	0.26205	0.76931	-0.032469	-0.24946	0.18452	0.88225	-0.021469	-0.30557	0.26263	0.67326	-0.10924	-0.61696	0.39849	0.92691	0.013924	-0.28357	0.31142	0.67326	rs5986990	G	A	0.057377	-0.34034	-0.98608	0.3054	0.30159
AMA1	Dogon	rs2515905	G	A	0.02924	0.90097	-0.034252	-0.57374	0.50524	0.90401	0.038366	-0.58516	0.66189	0.43836	-0.71998	-2.5409	1.101	0.68436	0.13642	-0.52132	0.79415	0.43836	rs2515905	G	A	0.0068027	-0.63225	-2.2751	1.0106	0.45067
AMA1	Dogon	rs5986875	G	A	0.0058824	0.75819	-0.20188	-1.4871	1.0834	0.75819	-0.20188	-1.4871	1.0834	NA	NA	NA	NA	0.75819	-0.20188	-1.4871	1.0834	0.75819	rs5986875	G	A	0.013605	0.74673	-0.42709	1.9205	0.21245
AMA1	Dogon	rs2515904	G	C	0.085799	0.60656	0.089846	-0.2521	0.43179	0.70358	0.073782	-0.30629	0.45385	0.51415	0.43028	-0.86241	1.723	0.84533	0.039069	-0.35347	0.43161	0.51415	rs2515904	G	C	0.021583	-0.60063	-1.5558	0.35456	0.21778
AMA1	Dogon	rs1050829	T	C	0.35965	0.66872	-0.044103	-0.24611	0.15791	0.85669	-0.026102	-0.30941	0.2572	0.5471	-0.12482	-0.53115	0.2815	0.81206	0.034275	-0.24826	0.31681	0.5471	rs1050829	T	C	0.3125	0.053965	-0.24518	0.35311	0.72366
AMA1	Dogon	rs1050828	C	T	0.081395	0.29557	0.18453	-0.16125	0.53031	0.33604	0.18929	-0.19636	0.57494	0.49552	0.45062	-0.84525	1.7465	0.43315	0.15965	-0.23956	0.55885	0.29557	rs1050828	C	T	0.069444	-0.20396	-0.75264	0.34473	0.46626
AMA1	Dogon	rs762515	T	C	0.39053	0.81401	-0.024361	-0.22732	0.17859	0.66785	-0.063991	-0.35628	0.2283	0.90513	0.02356	-0.36389	0.41101	0.61465	-0.072782	-0.35614	0.21057	0.61465	rs762515	T	C	0.22481	0.16637	-0.18624	0.51899	0.35507
AMA1	Dogon	rs762516	C	T	0.10294	0.40738	0.13566	-0.18527	0.45659	0.46984	0.12957	-0.22181	0.48094	0.49926	0.44623	-0.84825	1.7407	0.58029	0.10178	-0.25899	0.46254	0.40738	rs762516	C	T	0.097222	-0.062959	-0.53481	0.40889	0.79369
AMA1	Dogon	b36_153426720	A	G	0.005848	0.16978	0.90128	-0.38542	2.188	0.16978	0.90128	-0.38542	2.188	NA	NA	NA	NA	0.16978	0.90128	-0.38542	2.188	0.16978	b36_153426720	A	NA	0	NA	NA	NA	NA
AMA1	Dogon	rs5986992	C	NA	0	NA	NA	NA	NA	NA	NA	NA	NA	NA	NA	NA	NA	NA	NA	NA	NA	NA	rs5986992	C	NA	0	NA	NA	NA	NA
AMA1	Dogon	rs4898389	G	A	0.017442	0.7411	-0.12746	-0.88357	0.62865	0.7411	-0.12746	-0.88357	0.62865	NA	NA	NA	NA	0.7411	-0.12746	-0.88357	0.62865	0.7411	rs4898389	G	A	0.026667	-0.89414	-1.7123	-0.076027	0.032182
AMA1	Dogon	rs5986877	G	C	0.031977	0.8095	-0.064181	-0.58599	0.45763	0.91329	-0.033242	-0.63157	0.56509	0.60473	-0.48767	-2.3343	1.359	0.95065	0.019968	-0.61242	0.65236	0.60473	rs5986877	G	C	0.040268	-0.86843	-1.5481	-0.18873	0.012272
AMA1	Dogon	rs7879049	A	G	0.49706	0.70807	-0.038924	-0.24267	0.16482	0.45788	-0.12544	-0.45663	0.20576	0.89406	0.022751	-0.31212	0.35762	0.44545	-0.11248	-0.40141	0.17645	0.44545	rs7879049	G	A	0.46575	0.19248	-0.083607	0.46858	0.17179
AMA1	Dogon	rs7053878	T	A	0.031977	0.80734	-0.064665	-0.58439	0.45506	0.91237	-0.033448	-0.62919	0.56229	0.60017	-0.49215	-2.3325	1.3482	0.94999	0.020144	-0.60934	0.64962	0.60017	rs7053878	T	A	0.04	-0.86996	-1.5478	-0.19209	0.011889
AMA1	Dogon	rs60030796	A	G	0.12275	0.82162	-0.033645	-0.32613	0.25884	0.85219	-0.031161	-0.35895	0.29663	0.83204	-0.1134	-1.1613	0.93455	0.9015	-0.021353	-0.35951	0.3168	0.82162	rs60030796	A	G	0.048951	0.004407	-0.63863	0.64745	0.98928
AMA1	Fulani	rs766420	G	C	0.40476	0.83883	-0.01773	-0.18858	0.15312	0.93108	0.011577	-0.25077	0.27393	0.62901	-0.078226	-0.39558	0.23913	0.62846	0.064487	-0.19672	0.32569	0.62846	rs766420	G	C	0.18018	0.12006	-0.24749	0.48762	0.52201
AMA1	Fulani	rs915941	A	C	0.33235	0.95751	-0.0049428	-0.18677	0.17689	0.77048	-0.034536	-0.26656	0.19749	0.69335	0.082238	-0.32654	0.49102	0.6087	-0.060122	-0.29031	0.17006	0.6087	rs915941	A	C	0.38158	-0.026176	-0.28371	0.23136	0.8421
AMA1	Fulani	rs915942	G	A	0.26316	0.86983	0.016173	-0.17726	0.20961	0.97968	0.0029769	-0.22615	0.2321	0.6919	0.10877	-0.4292	0.64674	0.88381	-0.01744	-0.25133	0.21645	0.6919	rs915942	G	A	0.30263	0.031649	-0.24073	0.30403	0.81985
AMA1	Fulani	rs762513	A	G	0.095238	0.67344	-0.070704	-0.39954	0.25813	0.69563	-0.069906	-0.42012	0.28031	0.79909	-0.20143	-1.7525	1.3497	0.73451	-0.061601	-0.41762	0.29442	0.67344	rs762513	A	G	0.086614	-0.14644	-0.65438	0.36151	0.57204
AMA1	Fulani	rs28470352	T	A	0.20755	0.11849	0.15876	-0.040562	0.35809	0.19954	0.16664	-0.087955	0.42123	0.16879	0.35035	-0.14865	0.84934	0.54056	0.084294	-0.18568	0.35427	0.11849	rs28470352	T	A	0.17692	0.33709	-0.025172	0.69934	0.068181
AMA1	Fulani	rs61042368	G	A	0.05814	0.85772	-0.032531	-0.38819	0.32313	0.85772	-0.032531	-0.38819	0.32313	NA	NA	NA	NA	0.85772	-0.032531	-0.38819	0.32313	0.85772	rs61042368	G	A	0.073333	-0.31095	-0.79428	0.17237	0.20731
AMA1	Fulani	rs12389569	G	A	0.19412	0.26643	0.115	-0.087818	0.31781	0.19824	0.1542	-0.080711	0.38912	0.99192	0.0031789	-0.61207	0.61843	0.18795	0.16191	-0.079112	0.40294	0.18795	rs12389569	G	A	0.22667	0.19486	-0.10246	0.49217	0.19894
AMA1	Fulani	rs2071429	G	A	0.19677	0.45581	-0.077901	-0.28264	0.12684	0.35062	-0.12057	-0.37377	0.13262	0.98455	0.0053058	-0.53178	0.54239	0.32415	-0.13314	-0.39782	0.13153	0.32415	rs2071429	G	A	0.068182	0.21792	-0.29997	0.7358	0.40952
AMA1	Fulani	rs2230037	G	A	0.17456	0.34936	-0.095285	-0.29485	0.10428	0.14033	-0.18458	-0.42992	0.060767	0.49471	0.18727	-0.35026	0.7248	0.057841	-0.24955	-0.5074	0.0083013	0.057841	rs2230037	G	A	0.076923	-0.15493	-0.65092	0.34106	0.54038
AMA1	Fulani	rs2230036	C	T	0.05814	0.85772	-0.032531	-0.38819	0.32313	0.85772	-0.032531	-0.38819	0.32313	NA	NA	NA	NA	0.85772	-0.032531	-0.38819	0.32313	0.85772	rs2230036	C	T	0.072368	-0.32218	-0.80491	0.16055	0.19083
AMA1	Fulani	G6PD_968	T	C	0.043605	0.86541	0.032865	-0.3472	0.41293	0.79394	0.055995	-0.3642	0.47619	0.79033	-0.20543	-1.7199	1.309	0.72849	0.077102	-0.35823	0.51243	0.72849	G6PD_968	T	C	0.078947	0.22466	-0.23574	0.68506	0.33885
AMA1	Fulani	rs73573478	G	A	0.061047	0.8625	-0.03079	-0.37925	0.31767	0.8625	-0.03079	-0.37925	0.31767	NA	NA	NA	NA	0.8625	-0.03079	-0.37925	0.31767	0.8625	rs73573478	G	A	0.07483	-0.33411	-0.81919	0.15097	0.17702
AMA1	Fulani	rs5986990	G	A	0.21835	0.070459	0.17849	-0.014905	0.37188	0.1031	0.20404	-0.041311	0.44939	0.19517	0.32234	-0.16536	0.81005	0.30873	0.13455	-0.12454	0.39364	0.070459	rs5986990	G	A	0.1129	0.19748	-0.23938	0.63435	0.37561
AMA1	Fulani	rs2515905	G	A	0.040936	0.072046	0.35445	-0.031759	0.74067	0.11194	0.34907	-0.081353	0.77949	0.15453	1.0976	-0.41346	2.6087	0.22042	0.28052	-0.16816	0.7292	0.072046	rs2515905	G	A	0.027397	0.25942	-0.52668	1.0455	0.51775
AMA1	Fulani	rs5986875	G	A	0.032164	0.94258	-0.01741	-0.49114	0.45632	0.94258	-0.01741	-0.49114	0.45632	NA	NA	NA	NA	0.94258	-0.01741	-0.49114	0.45632	0.94258	rs5986875	G	A	0.013333	-0.90113	-1.9974	0.19517	0.10716
AMA1	Fulani	rs2515904	G	C	0.086826	0.38617	0.12443	-0.157	0.40586	0.55661	0.093859	-0.21907	0.40678	0.20188	0.69114	-0.37029	1.7526	0.82491	0.036481	-0.28671	0.35968	0.20188	rs2515904	G	C	0.069444	0.40948	-0.10331	0.92227	0.11756
AMA1	Fulani	rs1050829	T	C	0.3284	0.12876	0.13182	-0.038267	0.3019	0.13856	0.17334	-0.056034	0.40271	0.37163	0.16647	-0.19873	0.53166	0.35674	0.10949	-0.12336	0.34234	0.12876	rs1050829	T	C	0.4	0.29521	0.042693	0.54774	0.021942
AMA1	Fulani	rs1050828	C	T	0.005814	0.63634	0.257	-0.80834	1.3223	0.63634	0.257	-0.80834	1.3223	NA	NA	NA	NA	0.63634	0.257	-0.80834	1.3223	0.63634	rs1050828	C	T	0.0066667	0.88947	-0.67095	2.4499	0.26389
AMA1	Fulani	rs762515	T	C	0.31657	0.15087	0.12792	-0.046623	0.30247	0.19644	0.15208	-0.078673	0.38283	0.31586	0.1973	-0.18825	0.58285	0.48705	0.083133	-0.15131	0.31758	0.15087	rs762515	T	C	0.30233	0.34065	0.046874	0.63442	0.023042
AMA1	Fulani	rs762516	C	T	0.10234	0.68033	0.052505	-0.19727	0.30228	0.90761	0.017547	-0.27882	0.31392	0.33495	0.37542	-0.38774	1.1386	0.78621	-0.043383	-0.35688	0.27012	0.33495	rs762516	C	T	0.12667	0.37849	0.0064025	0.75058	0.046182
AMA1	Fulani	b36_153426720	A	NA	0	NA	NA	NA	NA	NA	NA	NA	NA	NA	NA	NA	NA	NA	NA	NA	NA	NA	b36_153426720	A	G	0.0065789	0.60115	-0.95623	2.1585	0.44931
AMA1	Fulani	rs5986992	C	A	0.032164	0.94258	-0.01741	-0.49114	0.45632	0.94258	-0.01741	-0.49114	0.45632	NA	NA	NA	NA	0.94258	-0.01741	-0.49114	0.45632	0.94258	rs5986992	C	A	0.013158	-0.89936	-1.99	0.19131	0.10605
AMA1	Fulani	rs4898389	G	A	0.34593	0.80127	-0.022315	-0.19608	0.15145	0.33142	-0.11507	-0.34728	0.11714	0.32413	0.18189	-0.17968	0.54346	0.11214	-0.18462	-0.4124	0.043154	0.11214	rs4898389	G	A	0.26974	-0.23232	-0.51104	0.046406	0.10233
AMA1	Fulani	rs5986877	G	C	0.3284	0.71207	-0.033174	-0.20935	0.143	0.40082	-0.0993	-0.33096	0.13236	0.56394	0.11168	-0.26767	0.49102	0.23463	-0.13931	-0.36904	0.090425	0.23463	rs5986877	G	C	0.27152	-0.17802	-0.45758	0.10154	0.212
AMA1	Fulani	rs7879049	A	G	0.25146	0.87472	0.014936	-0.17074	0.20061	0.54202	-0.07108	-0.29956	0.1574	0.091345	0.40709	-0.065501	0.87969	0.14328	-0.17475	-0.40875	0.059257	0.091345	rs7879049	A	G	0.25828	-0.066827	-0.3515	0.21785	0.64544
AMA1	Fulani	rs7053878	T	A	0.070175	0.92183	-0.016224	-0.34027	0.30782	0.90514	-0.021036	-0.36701	0.32494	0.95022	0.047799	-1.4528	1.5484	0.89192	-0.024397	-0.37633	0.32754	0.89192	rs7053878	T	A	0.052632	0.07857	-0.48747	0.64461	0.78558
AMA1	Fulani	rs60030796	A	G	0.026316	0.7418	0.086454	-0.42786	0.60076	0.7418	0.086454	-0.42786	0.60076	NA	NA	NA	NA	0.7418	0.086454	-0.42786	0.60076	0.7418	rs60030796	A	G	0.019868	-0.047863	-0.95006	0.85433	0.91718
MSP1	Dogon	rs766420	G	C	0.28302	0.14828	-0.16116	-0.37966	0.057341	0.70235	-0.059863	-0.36689	0.24716	0.0098212	-0.61692	-1.0852	-0.14863	0.18206	0.2223	-0.10421	0.54881	0.0098212	rs766420	G	C	0.12977	0.12286	-0.38861	0.63434	0.63777
MSP1	Dogon	rs915941	C	A	0.45294	0.99632	0.00048966	-0.20735	0.20832	0.89776	0.020969	-0.2989	0.34084	0.89034	-0.025558	-0.38889	0.33778	0.81814	0.034524	-0.25977	0.32882	0.81814	rs915941	C	A	0.46	-0.32637	-0.64859	-0.0041586	0.047111
MSP1	Dogon	rs915942	G	A	0.45322	0.91222	0.01201	-0.20151	0.22553	0.74859	0.052946	-0.27084	0.37673	0.86134	-0.032904	-0.40212	0.33631	0.6702	0.063214	-0.22771	0.35414	0.6702	rs915942	G	A	0.42282	0.31656	-0.0066423	0.63976	0.054893
MSP1	Dogon	rs762513	A	G	0.18841	0.39589	0.14109	-0.18464	0.46683	0.62927	0.085981	-0.26311	0.43507	0.087643	1.2017	-0.17733	2.5808	0.95255	0.010708	-0.342	0.36341	0.087643	rs762513	A	G	0.21138	0.33447	-0.087666	0.75661	0.12043
MSP1	Dogon	rs28470352	T	A	0.26506	0.37066	0.099777	-0.11867	0.31823	0.42938	0.12077	-0.17876	0.42029	0.47654	0.1778	-0.31173	0.66734	0.70465	0.062151	-0.25922	0.38352	0.37066	rs28470352	T	A	0.085271	0.013749	-0.60655	0.63404	0.96535
MSP1	Dogon	rs61042368	G	A	0.14162	0.92333	-0.01403	-0.29977	0.27171	0.79683	0.042625	-0.28188	0.36713	0.27649	-0.531	-1.4874	0.42538	0.5189	0.11012	-0.22449	0.44473	0.27649	rs61042368	G	A	0.15436	0.027285	-0.4173	0.47187	0.90425
MSP1	Dogon	rs12389569	G	A	0.1018	0.63678	-0.09043	-0.46578	0.28492	0.63678	-0.09043	-0.46578	0.28492	NA	NA	NA	NA	0.63678	-0.09043	-0.46578	0.28492	0.63678	rs12389569	G	A	0.075342	-0.33268	-0.96053	0.29516	0.29901
MSP1	Dogon	rs2071429	G	A	0.014535	0.52414	-0.27724	-1.1303	0.57584	0.52414	-0.27724	-1.1303	0.57584	NA	NA	NA	NA	0.52414	-0.27724	-1.1303	0.57584	0.52414	rs2071429	G	A	0	NA	NA	NA	Inf
MSP1	Dogon	rs2230037	G	A	0.30303	0.33017	-0.1101	-0.33171	0.11151	0.70069	-0.056182	-0.34265	0.23029	0.11839	-0.40475	-0.91276	0.10327	0.62222	0.073313	-0.21833	0.36495	0.11839	rs2230037	G	A	0.22314	-0.24482	-0.66162	0.17197	0.24961
MSP1	Dogon	rs2230036	C	T	0.13953	0.87664	-0.022822	-0.31098	0.26533	0.84775	0.032121	-0.2958	0.36004	0.27795	-0.53055	-1.489	0.42793	0.56219	0.10007	-0.23833	0.43847	0.27795	rs2230036	C	T	0.14286	0.042492	-0.4256	0.51059	0.85878
MSP1	Dogon	G6PD_968	T	NA	0	NA	NA	NA	NA	NA	NA	NA	NA	NA	NA	NA	NA	NA	NA	NA	NA	NA	G6PD_968	T	NA	0	NA	NA	NA	NA
MSP1	Dogon	rs73573478	G	A	0.14201	0.90474	-0.017305	-0.30072	0.26611	0.6981	0.065778	-0.2666	0.39815	0.16579	-0.60982	-1.4723	0.25264	0.33763	0.16937	-0.17684	0.51558	0.16579	rs73573478	G	A	0.15	0.033737	-0.44585	0.51333	0.89034
MSP1	Dogon	rs5986990	G	A	0.26205	0.27112	0.12434	-0.097115	0.3458	0.37729	0.13076	-0.15952	0.42104	0.32008	0.26313	-0.25556	0.78181	0.73245	0.053125	-0.25145	0.3577	0.27112	rs5986990	G	A	0.057377	0.21822	-0.54241	0.97885	0.5739
MSP1	Dogon	rs2515905	G	A	0.02924	0.56908	0.16069	-0.39243	0.71381	0.54193	0.1989	-0.44029	0.83809	0.88778	0.13478	-1.7372	2.0068	0.55341	0.20399	-0.47062	0.87859	0.54193	rs2515905	G	A	0.0068027	-0.53912	-2.4814	1.4031	0.5864
MSP1	Dogon	rs5986875	G	A	0.0058824	0.36744	0.61764	-0.72552	1.9608	0.36744	0.61764	-0.72552	1.9608	NA	NA	NA	NA	0.36744	0.61764	-0.72552	1.9608	0.36744	rs5986875	G	A	0.013605	-0.55538	-1.9526	0.84183	0.43593
MSP1	Dogon	rs2515904	G	C	0.085799	0.7545	0.056487	-0.29755	0.41053	0.89967	-0.025309	-0.41877	0.36816	0.10426	1.1013	-0.22741	2.4301	0.53547	-0.12829	-0.53407	0.27749	0.10426	rs2515904	G	C	0.021583	0.074749	-1.0656	1.2151	0.89777
MSP1	Dogon	rs1050829	T	C	0.35965	0.66723	0.045997	-0.16368	0.25568	0.78303	0.04131	-0.25272	0.33534	0.63846	0.10115	-0.32079	0.52309	0.95884	-0.0077223	-0.30103	0.28559	0.63846	rs1050829	T	C	0.3125	-0.0035723	-0.35106	0.34392	0.98392
MSP1	Dogon	rs1050828	C	T	0.081395	0.73387	0.062185	-0.29631	0.42068	0.90844	-0.023456	-0.42321	0.3763	0.094707	1.1342	-0.1961	2.4645	0.52841	-0.13282	-0.54576	0.28012	0.094707	rs1050828	C	T	0.069444	0.03725	-0.60101	0.67551	0.90893
MSP1	Dogon	rs762515	T	C	0.39053	0.18638	0.14066	-0.067985	0.3493	0.33594	0.14795	-0.15341	0.4493	0.2137	0.25282	-0.14568	0.65133	0.98038	0.003676	-0.28936	0.29671	0.18638	rs762515	T	C	0.22481	-0.0483	-0.47028	0.37367	0.82249
MSP1	Dogon	rs762516	C	T	0.10294	0.79177	0.044714	-0.28723	0.37666	0.86803	-0.030801	-0.3941	0.3325	0.090936	1.1443	-0.18244	2.4711	0.52339	-0.12122	-0.49356	0.25111	0.090936	rs762516	C	T	0.097222	0.094296	-0.47216	0.66075	0.74422
MSP1	Dogon	b36_153426720	A	G	0.005848	0.82358	0.15183	-1.183	1.4867	0.82358	0.15183	-1.183	1.4867	NA	NA	NA	NA	0.82358	0.15183	-1.183	1.4867	0.82358	b36_153426720	A	NA	0	NA	NA	NA	NA
MSP1	Dogon	rs5986992	C	NA	0	NA	NA	NA	NA	NA	NA	NA	NA	NA	NA	NA	NA	NA	NA	NA	NA	NA	rs5986992	C	NA	0	NA	NA	NA	NA
MSP1	Dogon	rs4898389	G	A	0.017442	0.3099	-0.40543	-1.188	0.37713	0.3099	-0.40543	-1.188	0.37713	NA	NA	NA	NA	0.3099	-0.40543	-1.188	0.37713	0.3099	rs4898389	G	A	0.026667	-0.39185	-1.3745	0.59079	0.43445
MSP1	Dogon	rs5986877	G	C	0.031977	0.58902	-0.14825	-0.68608	0.38959	0.72453	-0.11093	-0.72785	0.506	0.40936	-0.80074	-2.7031	1.1016	0.92781	-0.030151	-0.68241	0.6221	0.40936	rs5986877	G	C	0.040268	-0.47303	-1.2918	0.34575	0.25749
MSP1	Dogon	rs7879049	A	G	0.49706	0.35678	0.099957	-0.11264	0.31256	0.62941	0.085353	-0.26132	0.43203	0.30459	0.18284	-0.16623	0.53192	0.6426	-0.071619	-0.3741	0.23086	0.30459	rs7879049	G	A	0.46575	0.10453	-0.22051	0.42956	0.52849
MSP1	Dogon	rs7053878	T	A	0.031977	0.61749	-0.13736	-0.67645	0.40173	0.7625	-0.095307	-0.71345	0.52284	0.40319	-0.81357	-2.7211	1.094	0.97278	-0.011374	-0.66469	0.64194	0.40319	rs7053878	T	A	0.04	-0.47538	-1.2924	0.3416	0.25409
MSP1	Dogon	rs60030796	A	G	0.12275	0.0047347	0.42798	0.131	0.72496	0.0031837	0.49976	0.16765	0.83187	0.48728	0.38576	-0.7027	1.4742	0.0050179	0.49164	0.14821	0.83507	0.0031837	rs60030796	A	G	0.048951	-0.14201	-0.89533	0.6113	0.71176
MSP1	Fulani	rs766420	G	C	0.40476	0.27282	0.12898	-0.10155	0.3595	0.42836	0.14331	-0.21135	0.49797	0.28129	0.23558	-0.19298	0.66415	0.92373	-0.017299	-0.37147	0.33687	0.27282	rs766420	G	C	0.18018	0.71862	0.23317	1.2041	0.0037146
MSP1	Fulani	rs915941	A	C	0.33235	0.84972	-0.024822	-0.28158	0.23194	0.7799	-0.046719	-0.3744	0.28096	0.94723	0.019503	-0.55805	0.59706	0.75299	-0.05222	-0.37746	0.27302	0.75299	rs915941	A	C	0.38158	-0.012044	-0.34675	0.32266	0.94377
MSP1	Fulani	rs915942	G	A	0.26316	0.45519	0.10391	-0.16882	0.37665	0.46743	0.11977	-0.20329	0.44283	0.71125	0.1435	-0.61628	0.90328	0.56164	0.097717	-0.23227	0.4277	0.45519	rs915942	G	A	0.30263	0.12645	-0.22698	0.47988	0.48315
MSP1	Fulani	rs762513	A	G	0.095238	0.59783	-0.11646	-0.54914	0.31623	0.68923	-0.094058	-0.55506	0.36695	0.47368	-0.74502	-2.783	1.293	0.8087	-0.057902	-0.52666	0.41086	0.47368	rs762513	A	G	0.086614	-0.17084	-0.77495	0.43326	0.57938
MSP1	Fulani	rs28470352	T	A	0.20755	0.01859	0.33511	0.056048	0.61418	0.026679	0.4028	0.046562	0.75904	0.13096	0.54301	-0.16167	1.2477	0.13164	0.29183	-0.087558	0.67122	0.01859	rs28470352	T	A	0.17692	-0.12709	-0.61308	0.3589	0.60827
MSP1	Fulani	rs61042368	G	A	0.05814	0.68245	0.10464	-0.39666	0.60594	0.68245	0.10464	-0.39666	0.60594	NA	NA	NA	NA	0.68245	0.10464	-0.39666	0.60594	0.68245	rs61042368	G	A	0.073333	-0.14913	-0.78109	0.48282	0.64369
MSP1	Fulani	rs12389569	G	A	0.19412	0.22233	0.18084	-0.10961	0.47129	0.19425	0.22297	-0.11369	0.55962	0.75953	0.13767	-0.74386	1.0192	0.22618	0.21347	-0.13225	0.5592	0.19425	rs12389569	G	A	0.22667	-0.20984	-0.59388	0.1742	0.28419
MSP1	Fulani	rs2071429	G	A	0.19677	0.98855	0.0021699	-0.2943	0.29864	0.84478	-0.036656	-0.40363	0.33032	0.65134	0.17886	-0.59689	0.95462	0.66848	-0.083802	-0.46736	0.29976	0.65134	rs2071429	G	A	0.068182	0.80263	0.14331	1.4619	0.017031
MSP1	Fulani	rs2230037	G	A	0.17456	0.51663	-0.094627	-0.3806	0.19135	0.56274	-0.10425	-0.45731	0.2488	0.62936	-0.18954	-0.95929	0.58021	0.70627	-0.071696	-0.44457	0.30117	0.51663	rs2230037	G	A	0.076923	0.36065	-0.27981	1.0011	0.26972
MSP1	Fulani	rs2230036	C	T	0.05814	0.68245	0.10464	-0.39666	0.60594	0.68245	0.10464	-0.39666	0.60594	NA	NA	NA	NA	0.68245	0.10464	-0.39666	0.60594	0.68245	rs2230036	C	T	0.072368	-0.16027	-0.79071	0.47017	0.6183
MSP1	Fulani	G6PD_968	T	C	0.043605	0.40268	0.22835	-0.30648	0.76319	0.19121	0.39316	-0.19643	0.98275	0.17185	-1.4806	-3.6046	0.64338	0.079423	0.54452	-0.063935	1.153	0.079423	G6PD_968	T	C	0.078947	0.086741	-0.51326	0.68674	0.7769
MSP1	Fulani	rs73573478	G	A	0.061047	0.66584	0.10821	-0.38291	0.59933	0.66584	0.10821	-0.38291	0.59933	NA	NA	NA	NA	0.66584	0.10821	-0.38291	0.59933	0.66584	rs73573478	G	A	0.07483	-0.18297	-0.81339	0.44745	0.56945
MSP1	Fulani	rs5986990	G	A	0.21835	0.015435	0.34237	0.06531	0.61944	0.022765	0.40848	0.056923	0.76005	0.12434	0.55117	-0.15178	1.2541	0.11965	0.29583	-0.076754	0.66841	0.015435	rs5986990	G	A	0.1129	0.053628	-0.5564	0.66366	0.8632
MSP1	Fulani	rs2515905	G	A	0.040936	0.26783	0.3089	-0.23749	0.85529	0.38696	0.26861	-0.33992	0.87714	0.19901	1.3941	-0.73334	3.5215	0.60404	0.16757	-0.46574	0.80088	0.19901	rs2515905	G	A	0.027397	0.29229	-0.73752	1.3221	0.578
MSP1	Fulani	rs5986875	G	A	0.032164	0.044052	-0.67795	-1.3379	-0.018046	0.044052	-0.67795	-1.3379	-0.018046	NA	NA	NA	NA	0.044052	-0.67795	-1.3379	-0.018046	0.044052	rs5986875	G	A	0.013333	-1.6316	-3.0438	-0.21946	0.023538
MSP1	Fulani	rs2515904	G	C	0.086826	0.19308	0.26256	-0.13284	0.65796	0.13137	0.3374	-0.10092	0.77572	0.83716	-0.1576	-1.6606	1.3454	0.10496	0.37372	-0.078081	0.82552	0.10496	rs2515904	G	C	0.069444	0.058697	-0.62054	0.73793	0.8655
MSP1	Fulani	rs1050829	T	C	0.3284	0.10977	0.19615	-0.044251	0.43656	0.12518	0.25371	-0.070585	0.578	0.32674	0.25834	-0.25797	0.77466	0.35859	0.15428	-0.1751	0.48366	0.10977	rs1050829	T	C	0.4	-0.097307	-0.4292	0.23459	0.56553
MSP1	Fulani	rs1050828	C	T	0.005814	0.44828	-0.58056	-2.0812	0.92004	0.44828	-0.58056	-2.0812	0.92004	NA	NA	NA	NA	0.44828	-0.58056	-2.0812	0.92004	0.44828	rs1050828	C	T	0.0066667	1.4925	-0.51826	3.5034	0.14572
MSP1	Fulani	rs762515	T	C	0.31657	0.037627	0.25666	0.014679	0.49865	0.065413	0.30119	-0.01922	0.6216	0.137	0.40681	-0.12939	0.943	0.34113	0.15873	-0.16809	0.48555	0.037627	rs762515	T	C	0.30233	-0.083479	-0.47353	0.30658	0.67487
MSP1	Fulani	rs762516	C	T	0.10234	0.65295	0.080839	-0.27152	0.4332	0.50414	0.14232	-0.27527	0.55991	0.72903	-0.19077	-1.2701	0.8886	0.3956	0.19133	-0.25011	0.63278	0.3956	rs762516	C	T	0.12667	0.23869	-0.25111	0.7285	0.3395
MSP1	Fulani	b36_153426720	A	NA	0	NA	NA	NA	NA	NA	NA	NA	NA	NA	NA	NA	NA	NA	NA	NA	NA	Inf	b36_153426720	A	G	0.0065789	0.59401	-1.4315	2.6195	0.56543
MSP1	Fulani	rs5986992	C	A	0.032164	0.044052	-0.67795	-1.3379	-0.018046	0.044052	-0.67795	-1.3379	-0.018046	NA	NA	NA	NA	0.044052	-0.67795	-1.3379	-0.018046	0.044052	rs5986992	C	A	0.013158	-1.6343	-3.0395	-0.22917	0.022628
MSP1	Fulani	rs4898389	G	A	0.34593	0.29384	-0.13082	-0.37508	0.11344	0.12502	-0.25519	-0.58125	0.070858	0.85	0.049332	-0.46194	0.5606	0.10227	-0.26764	-0.58868	0.053406	0.10227	rs4898389	G	A	0.26974	0.0055996	-0.35989	0.37109	0.97604
MSP1	Fulani	rs5986877	G	C	0.3284	0.41924	-0.10263	-0.35167	0.1464	0.26636	-0.18569	-0.51315	0.14176	0.94076	0.020385	-0.51725	0.55802	0.25003	-0.19094	-0.51629	0.13441	0.25003	rs5986877	G	C	0.27152	0.079521	-0.28657	0.44562	0.6703
MSP1	Fulani	rs7879049	A	G	0.25146	0.48058	0.094753	-0.16854	0.35805	0.71145	0.061277	-0.2634	0.38596	0.29798	0.35826	-0.31641	1.0329	0.8951	-0.022498	-0.35693	0.31194	0.29798	rs7879049	A	G	0.25828	-0.11989	-0.49021	0.25043	0.52571
MSP1	Fulani	rs7053878	T	A	0.070175	0.26251	-0.26025	-0.71549	0.19499	0.44355	-0.19039	-0.67742	0.29664	0.061307	-1.9992	-4.0933	0.094789	0.73094	-0.087044	-0.58318	0.40909	0.061307	rs7053878	T	A	0.052632	0.31094	-0.42308	1.045	0.40638
MSP1	Fulani	rs60030796	A	G	0.026316	0.4405	0.28551	-0.43997	1.011	0.4405	0.28551	-0.43997	1.011	NA	NA	NA	NA	0.4405	0.28551	-0.43997	1.011	0.4405	rs60030796	A	G	0.019868	-0.10426	-1.2804	1.0719	0.86207
MSP2	Dogon	rs766420	G	C	0.28302	0.86558	0.016444	-0.17396	0.20685	0.5674	0.077496	-0.1881	0.3431	0.60161	-0.1102	-0.52393	0.30352	0.33114	0.14051	-0.14288	0.4239	0.33114	rs766420	G	C	0.12977	0.59433	0.17632	1.0123	0.0053239
MSP2	Dogon	rs915941	C	A	0.45294	0.086413	-0.15547	-0.33319	0.022248	0.19848	-0.18015	-0.45475	0.094439	0.12636	-0.24275	-0.55401	0.068509	0.95832	0.0067704	-0.24716	0.2607	0.086413	rs915941	C	A	0.46	-0.26856	-0.5439	0.0067784	0.055908
MSP2	Dogon	rs915942	G	A	0.45322	0.31908	0.092939	-0.089888	0.27577	0.32854	0.13826	-0.13909	0.4156	0.54333	0.098225	-0.21853	0.41498	0.69123	0.050633	-0.19923	0.30049	0.31908	rs915942	G	A	0.42282	0.26766	-0.0067153	0.54203	0.055873
MSP2	Dogon	rs762513	A	G	0.18841	0.53868	-0.076087	-0.31865	0.16648	0.53678	-0.081771	-0.34124	0.1777	0.87337	-0.084305	-1.1211	0.95246	0.55984	-0.077933	-0.33991	0.18404	0.53678	rs762513	A	G	0.21138	-0.10254	-0.43476	0.22968	0.54522
MSP2	Dogon	rs28470352	T	A	0.26506	0.8474	-0.018604	-0.20809	0.17089	0.74575	0.04295	-0.21667	0.30257	0.33548	-0.2079	-0.63097	0.21517	0.32712	0.13869	-0.13871	0.41608	0.32712	rs28470352	T	A	0.085271	-0.17042	-0.71162	0.37078	0.53711
MSP2	Dogon	rs61042368	G	A	0.14162	0.064181	0.23064	-0.013592	0.47488	0.046113	0.28183	0.0048552	0.5588	0.74458	0.1377	-0.69075	0.96616	0.052084	0.28351	-0.0025637	0.56958	0.046113	rs61042368	G	A	0.15436	-0.0085086	-0.38591	0.36889	0.96475
MSP2	Dogon	rs12389569	G	A	0.1018	0.26423	-0.18432	-0.50792	0.13927	0.26423	-0.18432	-0.50792	0.13927	NA	NA	NA	NA	0.26423	-0.18432	-0.50792	0.13927	0.26423	rs12389569	G	A	0.075342	-0.31329	-0.83607	0.20948	0.24015
MSP2	Dogon	rs2071429	G	A	0.014535	0.04652	0.73697	0.011344	1.4626	0.04652	0.73697	0.011344	1.4626	NA	NA	NA	NA	0.04652	0.73697	0.011344	1.4626	0.04652	rs2071429	G	A	0	NA	NA	NA	NA
MSP2	Dogon	rs2230037	G	A	0.30303	0.57466	-0.056246	-0.25268	0.14019	0.42151	-0.10377	-0.3568	0.14926	0.88743	0.032704	-0.42012	0.48553	0.36818	-0.11824	-0.37579	0.1393	0.36818	rs2230037	G	A	0.22314	0.16614	-0.20435	0.53662	0.37944
MSP2	Dogon	rs2230036	C	T	0.13953	0.086931	0.21444	-0.031091	0.45997	0.066146	0.26161	-0.017451	0.54066	0.74218	0.13871	-0.68774	0.96516	0.075117	0.26189	-0.026523	0.55029	0.066146	rs2230036	C	T	0.14286	0.017978	-0.3797	0.41566	0.92939
MSP2	Dogon	G6PD_968	T	NA	0	NA	NA	NA	NA	NA	NA	NA	NA	NA	NA	NA	NA	NA	NA	NA	NA	NA	G6PD_968	T	NA	0	NA	NA	NA	NA
MSP2	Dogon	rs73573478	G	A	0.14201	0.057594	0.23419	-0.0075517	0.47593	0.061184	0.27099	-0.012714	0.55469	0.35843	0.3496	-0.39652	1.0957	0.11426	0.2394	-0.057703	0.53651	0.057594	rs73573478	G	A	0.15	0.013471	-0.39187	0.41881	0.94807
MSP2	Dogon	rs5986990	G	A	0.26205	0.87849	0.015239	-0.18012	0.2106	0.72106	0.046571	-0.20908	0.30222	0.77916	-0.065407	-0.52258	0.39177	0.59032	0.073493	-0.19406	0.34105	0.59032	rs5986990	G	A	0.057377	-0.08083	-0.75383	0.59217	0.81389
MSP2	Dogon	rs2515905	G	A	0.02924	0.53785	-0.15155	-0.63371	0.33061	0.72029	-0.10188	-0.65957	0.45581	0.29978	-0.86069	-2.4876	0.76621	0.99609	-0.0014721	-0.59025	0.58731	0.29978	rs2515905	G	A	0.0068027	0.063145	-1.5984	1.7247	0.94062
MSP2	Dogon	rs5986875	G	A	0.0058824	0.30195	-0.5806	-1.683	0.52182	0.30195	-0.5806	-1.683	0.52182	NA	NA	NA	NA	0.30195	-0.5806	-1.683	0.52182	0.30195	rs5986875	G	A	0.013605	-0.6577	-1.844	0.5286	0.27719
MSP2	Dogon	rs2515904	G	C	0.085799	0.22924	-0.18831	-0.49529	0.11867	0.20341	-0.22122	-0.56212	0.11968	0.8266	-0.13032	-1.2964	1.0357	0.2127	-0.22383	-0.57587	0.12821	0.20341	rs2515904	G	C	0.021583	-0.72274	-1.7071	0.26165	0.15014
MSP2	Dogon	rs1050829	T	C	0.35965	0.42438	-0.072995	-0.25209	0.1061	0.43225	-0.1006	-0.35168	0.15047	0.63157	-0.088289	-0.44917	0.27259	0.65329	-0.05746	-0.30818	0.19326	0.42438	rs1050829	T	C	0.3125	-0.059863	-0.35559	0.23587	0.69155
MSP2	Dogon	rs1050828	C	T	0.081395	0.40954	-0.12931	-0.43663	0.17801	0.39177	-0.14967	-0.49219	0.19286	0.83274	-0.1241	-1.2759	1.0277	0.41203	-0.14829	-0.50258	0.20601	0.39177	rs1050828	C	T	0.069444	-0.54477	-1.0806	-0.0089029	0.046309
MSP2	Dogon	rs762515	T	C	0.39053	0.9036	-0.011254	-0.19338	0.17088	0.88521	-0.019328	-0.28173	0.24307	0.96817	-0.0070792	-0.35475	0.34059	0.9118	-0.014379	-0.26882	0.24006	0.88521	rs762515	T	C	0.22481	-0.18416	-0.54001	0.17169	0.31042
MSP2	Dogon	rs762516	C	T	0.10294	0.16995	-0.19969	-0.48488	0.085502	0.14488	-0.23196	-0.54382	0.079901	0.86896	-0.097307	-1.2533	1.0587	0.14721	-0.23665	-0.55666	0.083357	0.14488	rs762516	C	T	0.097222	-0.40259	-0.8789	0.073714	0.097587
MSP2	Dogon	b36_153426720	A	G	0.005848	0.9831	-0.012492	-1.1685	1.1435	0.9831	-0.012492	-1.1685	1.1435	NA	NA	NA	NA	0.9831	-0.012492	-1.1685	1.1435	0.9831	b36_153426720	A	NA	0	NA	NA	NA	NA
MSP2	Dogon	rs5986992	C	NA	0	NA	NA	NA	NA	NA	NA	NA	NA	NA	NA	NA	NA	NA	NA	NA	NA	NA	rs5986992	C	NA	0	NA	NA	NA	NA
MSP2	Dogon	rs4898389	G	A	0.017442	0.78554	0.093648	-0.5809	0.76819	0.78554	0.093648	-0.5809	0.76819	NA	NA	NA	NA	0.78554	0.093648	-0.5809	0.76819	0.78554	rs4898389	G	A	0.026667	-0.89418	-1.722	-0.06631	0.034261
MSP2	Dogon	rs5986877	G	C	0.031977	0.32853	0.2319	-0.23328	0.69707	0.4323	0.21389	-0.31997	0.74774	0.30187	0.8674	-0.7793	2.5141	0.63366	0.13735	-0.42754	0.70224	0.30187	rs5986877	G	C	0.040268	-0.7444	-1.4367	-0.052126	0.035067
MSP2	Dogon	rs7879049	A	G	0.49706	0.47403	0.067177	-0.11673	0.25108	0.91863	0.015625	-0.28416	0.31541	0.28234	0.16541	-0.13615	0.46698	0.40169	-0.11167	-0.37268	0.14933	0.28234	rs7879049	G	A	0.46575	-0.017618	-0.29373	0.25849	0.90047
MSP2	Dogon	rs7053878	T	A	0.031977	0.327	0.23122	-0.23114	0.69358	0.43011	0.21353	-0.31691	0.74397	0.30227	0.86197	-0.77579	2.4997	0.63051	0.13771	-0.42342	0.69884	0.30227	rs7053878	T	A	0.04	-0.74359	-1.4336	-0.053594	0.034666
MSP2	Dogon	rs60030796	A	G	0.12275	0.026739	0.29536	0.03404	0.55668	0.029383	0.32564	0.032636	0.61864	0.33815	0.46316	-0.4846	1.4109	0.053809	0.2983	-0.004892	0.60148	0.026739	rs60030796	A	G	0.048951	0.21071	-0.43507	0.85649	0.52248
MSP2	Fulani	rs766420	G	C	0.40476	0.94054	0.0070968	-0.17937	0.19357	0.81717	0.033764	-0.25249	0.32002	0.88773	-0.024965	-0.37156	0.32163	0.72885	0.050435	-0.23473	0.3356	0.72885	rs766420	G	C	0.18018	0.58188	0.20681	0.95695	0.0023603
MSP2	Fulani	rs915941	A	C	0.33235	0.56431	0.060267	-0.14465	0.26518	0.40184	0.11175	-0.14951	0.373	0.85799	-0.042115	-0.50343	0.4192	0.3505	0.12347	-0.13573	0.38266	0.3505	rs915941	A	C	0.38158	0.087171	-0.17573	0.35007	0.51576
MSP2	Fulani	rs915942	G	A	0.26316	0.72933	0.038666	-0.18036	0.25769	0.58769	0.071724	-0.18756	0.331	0.7564	-0.096455	-0.70588	0.51297	0.49098	0.092961	-0.17158	0.3575	0.49098	rs915942	G	A	0.30263	0.066629	-0.21163	0.34488	0.63883
MSP2	Fulani	rs762513	A	G	0.095238	0.30121	-0.18425	-0.53355	0.16505	0.42893	-0.1504	-0.52306	0.22226	0.17058	-1.1476	-2.7889	0.49381	0.62397	-0.09489	-0.47427	0.28449	0.17058	rs762513	A	G	0.086614	-0.28436	-0.78681	0.21808	0.26731
MSP2	Fulani	rs28470352	T	A	0.20755	0.006756	0.30193	0.083449	0.5204	0.023188	0.32463	0.044373	0.60489	0.023243	0.63653	0.086785	1.1863	0.24543	0.17754	-0.12205	0.47713	0.006756	rs28470352	T	A	0.17692	-0.021693	-0.40121	0.35783	0.9108
MSP2	Fulani	rs61042368	G	A	0.05814	0.78673	-0.055482	-0.45741	0.34645	0.78673	-0.055482	-0.45741	0.34645	NA	NA	NA	NA	0.78673	-0.055482	-0.45741	0.34645	0.78673	rs61042368	G	A	0.073333	-0.083813	-0.57814	0.41052	0.73965
MSP2	Fulani	rs12389569	G	A	0.19412	0.27133	0.13006	-0.10168	0.3618	0.41334	0.11235	-0.15685	0.38156	0.23406	0.42495	-0.27499	1.1249	0.71039	0.052425	-0.22429	0.32914	0.23406	rs12389569	G	A	0.22667	-0.25347	-0.55519	0.048242	0.099638
MSP2	Fulani	rs2071429	G	A	0.19677	0.87029	0.019917	-0.21915	0.25898	0.75749	-0.046613	-0.3425	0.24927	0.27807	0.34508	-0.27849	0.96866	0.39031	-0.13532	-0.44407	0.17343	0.27807	rs2071429	G	A	0.068182	0.74014	0.24375	1.2365	0.0034731
MSP2	Fulani	rs2230037	G	A	0.17456	0.21975	-0.14283	-0.37095	0.08529	0.18233	-0.19142	-0.47275	0.089909	0.69253	-0.12432	-0.74053	0.49189	0.22473	-0.1841	-0.48131	0.11312	0.18233	rs2230037	G	A	0.076923	-0.025093	-0.53861	0.48843	0.9237
MSP2	Fulani	rs2230036	C	T	0.05814	0.78673	-0.055482	-0.45741	0.34645	0.78673	-0.055482	-0.45741	0.34645	NA	NA	NA	NA	0.78673	-0.055482	-0.45741	0.34645	0.78673	rs2230036	C	T	0.072368	-0.068603	-0.56479	0.42758	0.7864
MSP2	Fulani	G6PD_968	T	C	0.043605	0.56741	0.12522	-0.30395	0.55439	0.35369	0.22419	-0.24959	0.69797	0.28873	-0.92356	-2.6298	0.78267	0.20457	0.31705	-0.17278	0.80687	0.20457	G6PD_968	T	C	0.078947	-0.068908	-0.54085	0.40303	0.77474
MSP2	Fulani	rs73573478	G	A	0.061047	0.71906	-0.072259	-0.46598	0.32146	0.71906	-0.072259	-0.46598	0.32146	NA	NA	NA	NA	0.71906	-0.072259	-0.46598	0.32146	0.71906	rs73573478	G	A	0.07483	-0.068049	-0.5621	0.42601	0.78719
MSP2	Fulani	rs5986990	G	A	0.21835	0.0065211	0.29918	0.083624	0.51474	0.025213	0.31402	0.039023	0.58902	0.019165	0.6502	0.10612	1.1943	0.27237	0.16377	-0.12867	0.4562	0.0065211	rs5986990	G	A	0.1129	0.24326	-0.21081	0.69733	0.29371
MSP2	Fulani	rs2515905	G	A	0.040936	0.056232	0.42365	-0.011264	0.85856	0.064965	0.45574	-0.028277	0.93976	0.33635	0.83846	-0.8709	2.5478	0.10372	0.41851	-0.085635	0.92265	0.056232	rs2515905	G	A	0.027397	0.3646	-0.43923	1.1684	0.374
MSP2	Fulani	rs5986875	G	A	0.032164	0.94805	0.017789	-0.51736	0.55294	0.94805	0.017789	-0.51736	0.55294	NA	NA	NA	NA	0.94805	0.017789	-0.51736	0.55294	0.94805	rs5986875	G	A	0.013333	0.19338	-0.92681	1.3136	0.7351
MSP2	Fulani	rs2515904	G	C	0.086826	0.096685	0.26771	-0.048163	0.58357	0.13186	0.27008	-0.081229	0.62138	0.25511	0.69671	-0.50323	1.8966	0.22784	0.2236	-0.13981	0.58701	0.096685	rs2515904	G	C	0.069444	0.36868	-0.15019	0.88755	0.16372
MSP2	Fulani	rs1050829	T	C	0.3284	0.087509	0.16482	-0.024241	0.35388	0.38618	0.11343	-0.14313	0.36998	0.022327	0.4678	0.066494	0.86911	0.57504	-0.074295	-0.33403	0.18544	0.022327	rs1050829	T	C	0.4	-0.044566	-0.30706	0.21793	0.73931
MSP2	Fulani	rs1050828	C	T	0.005814	0.25798	0.6927	-0.50756	1.893	0.25798	0.6927	-0.50756	1.893	NA	NA	NA	NA	0.25798	0.6927	-0.50756	1.893	0.25798	rs1050828	C	T	0.0066667	-0.15777	-1.7583	1.4428	0.8468
MSP2	Fulani	rs762515	T	C	0.31657	0.037214	0.2067	0.012244	0.40116	0.22115	0.16166	-0.097316	0.42063	0.010908	0.55256	0.12712	0.978	0.77735	-0.037988	-0.30129	0.22532	0.010908	rs762515	T	C	0.30233	0.0011964	-0.31446	0.31685	0.99407
MSP2	Fulani	rs762516	C	T	0.10234	0.24288	0.16704	-0.11331	0.44739	0.35922	0.15578	-0.17724	0.4888	0.228	0.52792	-0.3304	1.3863	0.63399	0.085746	-0.26724	0.43873	0.228	rs762516	C	T	0.12667	0.2931	-0.090747	0.67694	0.13449
MSP2	Fulani	b36_153426720	A	NA	0	NA	NA	NA	NA	NA	NA	NA	NA	NA	NA	NA	NA	NA	NA	NA	NA	NA	b36_153426720	A	G	0.0065789	0.15477	-1.44	1.7496	0.84914
MSP2	Fulani	rs5986992	C	A	0.032164	0.94805	0.017789	-0.51736	0.55294	0.94805	0.017789	-0.51736	0.55294	NA	NA	NA	NA	0.94805	0.017789	-0.51736	0.55294	0.94805	rs5986992	C	A	0.013158	0.19461	-0.9297	1.3189	0.73441
MSP2	Fulani	rs4898389	G	A	0.34593	0.29433	-0.10475	-0.30054	0.091032	0.037935	-0.27516	-0.535	-0.015319	0.31092	0.21123	-0.19736	0.61982	0.0065806	-0.35188	-0.60568	-0.098071	0.0065806	rs4898389	G	A	0.26974	-0.075003	-0.36223	0.21223	0.60879
MSP2	Fulani	rs5986877	G	C	0.3284	0.23792	-0.11978	-0.31869	0.07914	0.042676	-0.26875	-0.52863	-0.0088657	0.45717	0.163	-0.26668	0.59268	0.012908	-0.32562	-0.58231	-0.068928	0.012908	rs5986877	G	C	0.27152	-0.060473	-0.3475	0.22655	0.67965
MSP2	Fulani	rs7879049	A	G	0.25146	0.76263	0.032544	-0.17865	0.24373	0.61061	-0.067551	-0.32756	0.19246	0.063678	0.5078	-0.02891	1.0445	0.14994	-0.19559	-0.46186	0.070678	0.063678	rs7879049	A	G	0.25828	0.022787	-0.26785	0.31342	0.87787
MSP2	Fulani	rs7053878	T	A	0.070175	0.79779	-0.047867	-0.41406	0.31833	0.9161	-0.021019	-0.41206	0.37002	0.46513	-0.63107	-2.3244	1.0623	0.94907	0.012963	-0.38483	0.41076	0.46513	rs7053878	T	A	0.052632	0.46229	-0.11156	1.0361	0.11434
MSP2	Fulani	rs60030796	A	G	0.026316	0.79556	0.076789	-0.50408	0.65766	0.79556	0.076789	-0.50408	0.65766	NA	NA	NA	NA	0.79556	0.076789	-0.50408	0.65766	0.79556	rs60030796	A	G	0.019868	0.015056	-0.91069	0.9408	0.97457
IgE	Dogon	rs766420	G	C	0.28302	0.57661	0.024985	-0.062721	0.11269	0.87222	0.010059	-0.11252	0.13264	0.33434	0.093754	-0.096588	0.2841	0.62473	-0.032683	-0.16364	0.098276	0.33434	rs766420	G	C	0.12977	-0.07373	-0.33693	0.18947	0.58297
IgE	Dogon	rs915941	C	A	0.45294	0.46486	-0.032195	-0.11853	0.054143	0.38488	-0.058874	-0.19167	0.073923	0.77103	-0.022443	-0.17359	0.12871	0.57374	-0.035118	-0.15747	0.087236	0.38488	rs915941	C	A	0.46	0.005328	-0.1531	0.16376	0.94745
IgE	Dogon	rs915942	G	A	0.45322	0.45552	0.033701	-0.054815	0.12222	0.66134	0.030041	-0.10437	0.16445	0.42916	0.061733	-0.091304	0.21477	0.81914	-0.014098	-0.13495	0.10675	0.42916	rs915942	G	A	0.42282	-0.015661	-0.17534	0.14402	0.84756
IgE	Dogon	rs762513	A	G	0.18841	0.85382	0.012626	-0.12169	0.14694	0.90614	-0.0086436	-0.15233	0.13504	0.20608	0.36767	-0.20227	0.93761	0.6619	-0.03234	-0.17729	0.11261	0.20608	rs762513	A	G	0.21138	-0.1357	-0.35114	0.079735	0.21698
IgE	Dogon	rs28470352	T	A	0.26506	0.63386	-0.021562	-0.11029	0.067166	0.47749	-0.04403	-0.16552	0.077457	0.92583	0.0094416	-0.18934	0.20823	0.41075	-0.054592	-0.18467	0.075487	0.41075	rs28470352	T	A	0.085271	0.15883	-0.063569	0.38122	0.16159
IgE	Dogon	rs61042368	G	A	0.14162	0.71197	-0.022438	-0.14155	0.096677	0.5253	-0.043813	-0.179	0.091378	0.52397	0.12997	-0.26979	0.52973	0.37936	-0.06252	-0.20191	0.076875	0.37936	rs61042368	G	A	0.15436	0.056318	-0.1604	0.27303	0.6105
IgE	Dogon	rs12389569	G	A	0.1018	0.89972	-0.010012	-0.16574	0.14571	0.89972	-0.010012	-0.16574	0.14571	NA	NA	NA	NA	0.89972	-0.010012	-0.16574	0.14571	0.89972	rs12389569	G	A	0.075342	0.061464	-0.2455	0.36843	0.69472
IgE	Dogon	rs2071429	G	A	0.014535	0.55088	0.10837	-0.24775	0.46449	0.55088	0.10837	-0.24775	0.46449	NA	NA	NA	NA	0.55088	0.10837	-0.24775	0.46449	0.55088	rs2071429	G	A	0	NA	NA	NA	NA
IgE	Dogon	rs2230037	G	A	0.30303	0.54242	0.029342	-0.065069	0.12375	0.78728	0.016776	-0.10508	0.13863	0.35659	0.10212	-0.11499	0.31923	0.80295	-0.015799	-0.13989	0.10829	0.35659	rs2230037	G	A	0.22314	0.048537	-0.17974	0.27681	0.67686
IgE	Dogon	rs2230036	C	T	0.13953	0.62245	-0.030089	-0.14987	0.089687	0.43591	-0.054125	-0.19029	0.082037	0.52255	0.13036	-0.26922	0.52994	0.30233	-0.07391	-0.21436	0.066535	0.30233	rs2230036	C	T	0.14286	0.04998	-0.17861	0.27857	0.66826
IgE	Dogon	G6PD_968	T	NA	0	NA	NA	NA	NA	NA	NA	NA	NA	NA	NA	NA	NA	NA	NA	NA	NA	NA	G6PD_968	T	NA	0	NA	NA	NA	NA
IgE	Dogon	rs73573478	G	A	0.14201	0.5459	-0.035756	-0.1518	0.08029	0.37177	-0.06196	-0.19793	0.074009	0.63237	0.086733	-0.26861	0.44207	0.2602	-0.081432	-0.22319	0.060325	0.2602	rs73573478	G	A	0.15	0.044937	-0.18708	0.27695	0.70423
IgE	Dogon	rs5986990	G	A	0.26205	0.81568	0.010927	-0.080944	0.1028	0.79697	-0.015785	-0.13604	0.10447	0.31316	0.11032	-0.10406	0.3247	0.38972	-0.055143	-0.1808	0.070514	0.31316	rs5986990	G	A	0.057377	0.28986	0.022912	0.55681	0.033319
IgE	Dogon	rs2515905	G	A	0.02924	0.078311	0.2071	-0.02346	0.43767	0.18601	0.18053	-0.087027	0.44808	0.037913	0.8227	0.045893	1.5995	0.51573	0.094006	-0.18949	0.3775	0.037913	rs2515905	G	A	0.0068027	-0.13887	-1.0932	0.81548	0.77548
IgE	Dogon	rs5986875	G	A	0.0058824	0.42694	0.22748	-0.33375	0.78872	0.42694	0.22748	-0.33375	0.78872	NA	NA	NA	NA	0.42694	0.22748	-0.33375	0.78872	0.42694	rs5986875	G	A	0.013605	0.051909	-0.61574	0.71956	0.87888
IgE	Dogon	rs2515904	G	C	0.085799	0.84757	-0.014019	-0.15696	0.12893	0.52506	-0.051444	-0.21009	0.1072	0.149	0.39559	-0.1417	0.93287	0.27382	-0.091228	-0.25463	0.07217	0.149	rs2515904	G	C	0.021583	0.12084	-0.38717	0.62884	0.64106
IgE	Dogon	rs1050829	T	C	0.35965	0.23664	-0.052259	-0.13881	0.034293	0.050916	-0.11998	-0.24044	0.00047994	0.68954	0.035636	-0.1392	0.21048	0.025392	-0.13654	-0.25626	-0.016821	0.025392	rs1050829	T	C	0.3125	-0.093592	-0.26525	0.078071	0.28525
IgE	Dogon	rs1050828	C	T	0.081395	0.58813	-0.040934	-0.18908	0.10721	0.30097	-0.08695	-0.25171	0.077812	0.14852	0.40631	-0.14489	0.95751	0.1287	-0.13159	-0.30136	0.038177	0.11957	rs1050828	C	T	0.069444	-0.23465	-0.54884	0.07954	0.14325
IgE	Dogon	rs762515	T	C	0.39053	0.15425	-0.06377	-0.1515	0.023962	0.066962	-0.11767	-0.24357	0.0082265	0.76397	-0.025808	-0.19427	0.14265	0.12117	-0.096807	-0.21923	0.025617	0.066962	rs762515	T	C	0.22481	-0.014657	-0.18201	0.1527	0.86371
IgE	Dogon	rs762516	C	T	0.10294	0.89383	-0.0094456	-0.14816	0.12927	0.60218	-0.04034	-0.19202	0.11134	0.16497	0.39382	-0.16208	0.94972	0.35688	-0.07303	-0.22839	0.082332	0.16497	rs762516	C	T	0.097222	-0.23185	-0.50264	0.038929	0.093304
IgE	Dogon	b36_153426720	A	G	0.005848	0.42683	0.22586	-0.33125	0.78297	0.42683	0.22586	-0.33125	0.78297	NA	NA	NA	NA	0.42683	0.22586	-0.33125	0.78297	0.42683	b36_153426720	A	NA	0	NA	NA	NA	Inf
IgE	Dogon	rs5986992	C	NA	0	NA	NA	NA	NA	NA	NA	NA	NA	NA	NA	NA	NA	NA	NA	NA	NA	NA	rs5986992	C	NA	0	NA	NA	NA	Inf
IgE	Dogon	rs4898389	G	A	0.017442	0.50527	0.11084	-0.21523	0.4369	0.50527	0.11084	-0.21523	0.4369	NA	NA	NA	NA	0.50527	0.11084	-0.21523	0.4369	0.50527	rs4898389	G	A	0.026667	0.04093	-0.43672	0.51858	0.86662
IgE	Dogon	rs5986877	G	C	0.031977	0.16852	0.15733	-0.066616	0.38128	0.34374	0.1244	-0.13312	0.38191	0.050703	0.7861	-0.0024186	1.5746	0.73609	0.046912	-0.2259	0.31972	0.050703	rs5986877	G	C	0.040268	-0.024429	-0.42026	0.37141	0.90372
IgE	Dogon	rs7879049	A	G	0.49706	0.21218	-0.05672	-0.14583	0.032389	0.0095866	-0.18877	-0.33159	-0.045938	0.60076	0.039242	-0.10773	0.18622	0.0063928	-0.17301	-0.29736	-0.048656	0.0063928	rs7879049	G	A	0.46575	-0.15152	-0.30794	0.0049115	0.057636
IgE	Dogon	rs7053878	T	A	0.031977	0.16373	0.15852	-0.064582	0.38161	0.33424	0.12635	-0.13011	0.38281	0.051064	0.7825	-0.0036322	1.5686	0.72012	0.049655	-0.22198	0.32129	0.051064	rs7053878	T	A	0.04	-0.02143	-0.41952	0.37666	0.91597
IgE	Dogon	rs60030796	A	G	0.12275	0.18973	-0.084042	-0.20965	0.041568	0.24171	-0.084172	-0.22509	0.056748	0.34249	-0.21852	-0.6697	0.23267	0.36845	-0.066819	-0.21244	0.078799	0.18973	rs60030796	A	G	0.048951	0.26645	-0.10635	0.63924	0.16126
IgE	Fulani	rs766420	G	C	0.40476	0.70679	-0.016476	-0.10232	0.069371	0.39827	-0.056692	-0.18823	0.07485	0.74797	0.026164	-0.13343	0.18576	0.26754	-0.074012	-0.20485	0.056823	0.26754	rs766420	G	C	0.18018	0.19455	0.013824	0.37527	0.034865
IgE	Fulani	rs915941	A	C	0.33235	0.38402	-0.042359	-0.13773	0.053015	0.24414	-0.072207	-0.19372	0.049305	0.92786	0.0099322	-0.20507	0.22494	0.22717	-0.074296	-0.19487	0.046282	0.22717	rs915941	A	C	0.38158	0.0091268	-0.11189	0.13015	0.88249
IgE	Fulani	rs915942	G	A	0.26316	0.87929	0.0078778	-0.093794	0.10955	0.74573	-0.019919	-0.14031	0.10047	0.23441	0.17089	-0.1108	0.45259	0.39682	-0.053033	-0.17571	0.069642	0.23441	rs915942	G	A	0.30263	-0.0044529	-0.13246	0.12356	0.94564
IgE	Fulani	rs762513	A	G	0.095238	0.40754	-0.072687	-0.2447	0.099327	0.41859	-0.075606	-0.25881	0.1076	0.74705	-0.13378	-0.94674	0.67918	0.45469	-0.071055	-0.25734	0.11523	0.40754	rs762513	A	G	0.086614	0.19204	-0.036386	0.42047	0.099395
IgE	Fulani	rs28470352	T	A	0.20755	0.69847	0.020349	-0.082609	0.12331	0.39971	0.056256	-0.074675	0.18719	0.49555	-0.089372	-0.3464	0.16766	0.20762	0.088643	-0.049232	0.22652	0.20762	rs28470352	T	A	0.17692	0.062227	-0.1029	0.22735	0.46013
IgE	Fulani	rs61042368	G	A	0.05814	0.42227	-0.076568	-0.26358	0.11044	0.42227	-0.076568	-0.26358	0.11044	NA	NA	NA	NA	0.42227	-0.076568	-0.26358	0.11044	0.42227	rs61042368	G	A	0.073333	-0.011538	-0.23901	0.21593	0.92081
IgE	Fulani	rs12389569	G	A	0.19412	0.93598	0.0044528	-0.1042	0.1131	0.67252	0.02716	-0.09878	0.1531	0.38975	-0.14377	-0.47139	0.18386	0.43958	0.050902	-0.07818	0.17998	0.38975	rs12389569	G	A	0.22667	0.028222	-0.11158	0.16802	0.69234
IgE	Fulani	rs2071429	G	A	0.19677	0.21593	-0.069274	-0.179	0.040451	0.097947	-0.11423	-0.24953	0.021061	0.80648	0.036086	-0.25263	0.32481	0.063305	-0.13373	-0.27488	0.0074144	0.063305	rs2071429	G	A	0.068182	-0.074403	-0.32424	0.17544	0.55943
IgE	Fulani	rs2230037	G	A	0.17456	0.57124	0.030642	-0.075426	0.13671	0.43819	0.051737	-0.079067	0.18254	0.86904	-0.024024	-0.30962	0.26157	0.36875	0.063273	-0.074703	0.20125	0.36875	rs2230037	G	A	0.076923	0.025951	-0.21965	0.27155	0.83593
IgE	Fulani	rs2230036	C	T	0.05814	0.42227	-0.076568	-0.26358	0.11044	0.42227	-0.076568	-0.26358	0.11044	NA	NA	NA	NA	0.42227	-0.076568	-0.26358	0.11044	0.42227	rs2230036	C	T	0.072368	-0.014614	-0.24276	0.21353	0.90009
IgE	Fulani	G6PD_968	T	C	0.043605	0.77511	0.029178	-0.171	0.22935	0.93823	-0.0087537	-0.23014	0.21263	0.1538	0.5771	-0.21598	1.3702	0.62541	-0.057099	-0.28634	0.17214	0.1538	G6PD_968	T	C	0.078947	-0.0098502	-0.22686	0.20716	0.92911
IgE	Fulani	rs73573478	G	A	0.061047	0.4885	-0.064786	-0.2481	0.11853	0.4885	-0.064786	-0.2481	0.11853	NA	NA	NA	NA	0.4885	-0.064786	-0.2481	0.11853	0.4885	rs73573478	G	A	0.07483	-0.015501	-0.24651	0.2155	0.89536
IgE	Fulani	rs5986990	G	A	0.21835	0.5365	0.032089	-0.069664	0.13384	0.26722	0.072727	-0.05575	0.2012	0.52109	-0.083565	-0.33882	0.17169	0.13061	0.10373	-0.030762	0.23823	0.13061	rs5986990	G	A	0.1129	0.21396	0.010263	0.41766	0.039518
IgE	Fulani	rs2515905	G	A	0.040936	0.38176	-0.091022	-0.29499	0.11295	0.31773	-0.11555	-0.34223	0.11113	0.9284	0.036541	-0.76045	0.83353	0.28666	-0.128	-0.36347	0.10747	0.28666	rs2515905	G	A	0.027397	-0.10536	-0.47651	0.26579	0.57795
IgE	Fulani	rs5986875	G	A	0.032164	0.10823	-0.20282	-0.45032	0.044678	0.10823	-0.20282	-0.45032	0.044678	NA	NA	NA	NA	0.10823	-0.20282	-0.45032	0.044678	0.10823	rs5986875	G	A	0.013333	-0.1133	-0.6309	0.40431	0.66791
IgE	Fulani	rs2515904	G	C	0.086826	0.64829	0.033701	-0.11111	0.17851	0.67488	0.034419	-0.12641	0.19525	0.76695	0.082838	-0.46501	0.63068	0.73164	0.029043	-0.13694	0.19503	0.64829	rs2515904	G	C	0.069444	-0.088386	-0.32199	0.14522	0.45834
IgE	Fulani	rs1050829	T	C	0.3284	0.31064	0.046821	-0.043692	0.13733	0.057234	0.11746	-0.0036124	0.23853	0.4103	-0.081354	-0.27502	0.11231	0.013492	0.15315	0.031647	0.27465	0.013492	rs1050829	T	C	0.4	0.036464	-0.0844	0.15733	0.55431
IgE	Fulani	rs1050828	C	T	0.005814	0.19159	0.37225	-0.18645	0.93095	0.19159	0.37225	-0.18645	0.93095	NA	NA	NA	NA	0.19159	0.37225	-0.18645	0.93095	0.19159	rs1050828	C	T	0.0066667	-0.30203	-1.0381	0.434	0.42123
IgE	Fulani	rs762515	T	C	0.31657	0.40757	0.038458	-0.052558	0.12947	0.095352	0.10162	-0.017802	0.22103	0.34696	-0.096102	-0.29638	0.10417	0.022663	0.13956	0.019538	0.25958	0.022663	rs762515	T	C	0.30233	0.073216	-0.067218	0.21365	0.30685
IgE	Fulani	rs762516	C	T	0.10234	0.22701	0.080748	-0.050256	0.21175	0.22388	0.096409	-0.058952	0.25177	0.57727	0.11448	-0.2881	0.51707	0.29075	0.088696	-0.075854	0.25325	0.22388	rs762516	C	T	0.12667	0.03844	-0.13949	0.21637	0.67197
IgE	Fulani	b36_153426720	A	NA	0	NA	NA	NA	NA	NA	NA	NA	NA	NA	NA	NA	NA	NA	NA	NA	NA	NA	b36_153426720	A	G	0.0065789	-0.00076853	-0.73399	0.73246	0.99836
IgE	Fulani	rs5986992	C	A	0.032164	0.10823	-0.20282	-0.45032	0.044678	0.10823	-0.20282	-0.45032	0.044678	NA	NA	NA	NA	0.10823	-0.20282	-0.45032	0.044678	0.10823	rs5986992	C	A	0.013158	-0.11537	-0.63209	0.40134	0.66165
IgE	Fulani	rs4898389	G	A	0.34593	0.68963	-0.018645	-0.11015	0.072863	0.77948	-0.01752	-0.14016	0.10512	0.69128	-0.038684	-0.22961	0.15225	0.98031	-0.0015223	-0.12242	0.11937	0.68963	rs4898389	G	A	0.26974	-0.099013	-0.23019	0.032167	0.13904
IgE	Fulani	rs5986877	G	C	0.3284	0.55845	-0.027629	-0.12018	0.064919	0.68525	-0.025223	-0.1472	0.096752	0.55021	-0.060779	-0.26017	0.13862	0.96809	-0.0024751	-0.12376	0.11881	0.55021	rs5986877	G	C	0.27152	-0.12037	-0.25013	0.0093962	0.069052
IgE	Fulani	rs7879049	A	G	0.25146	0.70318	0.019143	-0.079325	0.11761	0.91715	-0.0064398	-0.12778	0.1149	0.23028	0.1541	-0.097676	0.40588	0.48498	-0.044451	-0.16921	0.080313	0.23028	rs7879049	A	G	0.25828	0.038749	-0.095101	0.1726	0.57043
IgE	Fulani	rs7053878	T	A	0.070175	0.14207	-0.12722	-0.29707	0.042623	0.20586	-0.11724	-0.29888	0.064407	0.19326	-0.52279	-1.3104	0.26482	0.32713	-0.092556	-0.27769	0.092575	0.14207	rs7053878	T	A	0.052632	-0.047452	-0.31338	0.21848	0.72654
IgE	Fulani	rs60030796	A	G	0.026316	0.93646	-0.01101	-0.2817	0.25968	0.93646	-0.01101	-0.2817	0.25968	NA	NA	NA	NA	0.93646	-0.01101	-0.2817	0.25968	0.93646	rs60030796	A	G	0.019868	0.16506	-0.25711	0.58724	0.44348
		95% confidence interval (LCL,UCL)
		AF allele frequency
